# Supplementary material for: 2,2,2-Trifluoro-N-(isoquinolin-5-ylmeth­yl)acetamide
Source: Acta Crystallogr Sect E Struct Rep Online. 2009 Dec 12;66(Pt 1):o135. doi: 10.1107/S1600536809052994 (PMC2980156; doi:10.1107/S1600536809052994)
Supplement: Supplementary file 1 [file e-66-0o135-sup1.cif]

##############################################################################
###                                                                        ###
###        Electronic paper (Acta Crystallographica Section E)             ###
###                                                                        ###
##############################################################################
#                                                                            #
# This CIF contains the data in a paper accepted for publication in Acta     #
# Crystallographica Section E. It conforms to the requirements of Notes      #
# for Authors for Section E, and has been peer reviewed under the auspices   #
# of the IUCr Commission on Journals.                                        #
#                                                                            #
# Full details of the Crystallographic Information File format               #
# are given in the paper "The Crystallographic Information File (CIF):       #
# a New Standard Archive File for Crystallography" by S. R. Hall, F. H.      #
# Allen and I. D. Brown [Acta Cryst. (1991), A47, 655-685].                  #
#                                                                            #
# The current version of the core CIF dictionary is obtainable from          #
# ftp://ftp.iucr.org/pub/cif_core.dic. The current version number is 2.4.    #
#                                                                            #
# Software is freely available for graphical display of the structure(s) in  #
# this CIF.  For information consult the CIF home page http://www.iucr.org/  #
# cif/home.html                                                              #
#                                                                            #
# This file may be used for bona fide research purposes within the           #
# scientific community so long as proper attribution is given to the journal # 
# article from which it was obtained.                                        #
#                                                                            #
##############################################################################
                                             
data_global
_audit_creation_method     SHELXL-97
_journal_date_recd_electronic     2009-12-08
_journal_date_accepted     2009-12-09
_journal_name_full     'Acta Crystallographica, Section E'
_journal_year     2010
_journal_volume     66
_journal_issue      1
_journal_page_first     o135
_journal_page_last     o135
_journal_paper_category     QO
_journal_coeditor_code     TK2599
_publ_contact_author_name     'Dr Alan R. Kennedy'
_publ_contact_author_address
;
Department of Pure and Applied Chemistry
University of Strathclyde
295 Cathedral Street
Glasgow G1 1XL, Scotland.
;
_publ_contact_author_email     'a.r.kennedy@strath.ac.uk'
_publ_contact_author_fax     ?
_publ_contact_author_phone     '01415482016'
_publ_section_title
;
2,2,2-Trifluoro-<i>N</i>-(isoquinolin-5-ylmethyl)acetamide
;
loop_
    _publ_author_name
    _publ_author_address
    'Kennedy, Alan R.'
;
Department of Pure & Applied Chemistry
University of Strathclyde
295 Cathedral Street
Glasgow G1 1XL
Scotland
;
    'Khalaf, Abedawn I.'
;
Department of Pure & Applied Chemistry
University of Strathclyde
295 Cathedral Street
Glasgow G1 1XL
Scotland
;
    'Suckling, Colin J.'
;
Department of Pure & Applied Chemistry
University of Strathclyde
295 Cathedral Street
Glasgow G1 1XL
Scotland
;
data_I
_audit_creation_method     SHELXL-97
_chemical_name_systematic
;
2,2,2-Trifluoro-<i>N</i>-(isoquinolin-5-ylmethyl)acetamide
;
_chemical_name_common     ?
_chemical_formula_moiety     'C12 H9 F3 N2 O'
_chemical_formula_sum     'C12 H9 F3 N2 O'
_chemical_formula_iupac     'C12 H9 F3 N2 O'
_chemical_formula_weight     254.21
_chemical_melting_point     ?
_chemical_melting_point_gt     435
_chemical_melting_point_lt     438
_symmetry_cell_setting     monoclinic
_symmetry_space_group_name_H-M     'P 21/c'
_symmetry_space_group_name_Hall     '-P 2ybc'
loop_
    _symmetry_equiv_pos_as_xyz
    'x, y, z'
    '-x, y+1/2, -z+1/2'
    '-x, -y, -z'
    'x, -y-1/2, z-1/2'
_cell_length_a     7.2308(7)
_cell_length_b     8.3498(11)
_cell_length_c     18.157(2)
_cell_angle_alpha     90
_cell_angle_beta     90.583(9)
_cell_angle_gamma     90
_cell_volume     1096.2(2)
_cell_formula_units_Z     4
_cell_measurement_reflns_used     1879
_cell_measurement_theta_min     2.7
_cell_measurement_theta_max     30.1
_cell_measurement_temperature     123(2)
_exptl_crystal_description     blade
_exptl_crystal_colour     colourless
_exptl_crystal_size_max     0.45
_exptl_crystal_size_mid     0.12
_exptl_crystal_size_min     0.02
_exptl_crystal_density_diffrn     1.540
_exptl_crystal_density_meas     ?
_exptl_crystal_density_method     'not measured'
_exptl_crystal_F_000     520
_exptl_absorpt_coefficient_mu     0.135
_exptl_absorpt_correction_type     'multi-scan'
_exptl_absorpt_process_details
;
(CrysAlis RED; Oxford Diffraction, 2007)
;
_exptl_absorpt_correction_T_min     0.717
_exptl_absorpt_correction_T_max     1.000
_diffrn_ambient_temperature     123(2)
_diffrn_radiation_type     MoK\a
_diffrn_radiation_wavelength     0.71073
_diffrn_radiation_source     'fine-focus sealed tube'
_diffrn_radiation_monochromator     graphite
_diffrn_measurement_device_type     'Oxford Diffraction Xcalibur S'
_diffrn_measurement_method     '\w scans'
_diffrn_detector_area_resol_mean     16.0268
_diffrn_reflns_number     4377
_diffrn_reflns_av_R_equivalents     0.031
_diffrn_reflns_av_sigmaI/netI     0.050
_diffrn_reflns_theta_min     2.7
_diffrn_reflns_theta_max     26.0
_diffrn_reflns_theta_full     26.0
_diffrn_measured_fraction_theta_max     0.960
_diffrn_measured_fraction_theta_full     0.960
_diffrn_reflns_limit_h_min     -8
_diffrn_reflns_limit_h_max     8
_diffrn_reflns_limit_k_min     -10
_diffrn_reflns_limit_k_max     9
_diffrn_reflns_limit_l_min     -21
_diffrn_reflns_limit_l_max     22
_diffrn_standards_number     .
_diffrn_standards_interval_count     .
_diffrn_standards_interval_time     .
_diffrn_standards_decay_%     0
_refine_special_details
;
Refinement of <i>F</i>^2^ against ALL reflections. The weighted <i>R</i>-factor
<i>wR</i> and goodness of fit <i>S</i> are based on <i>F</i>^2^, conventional
<i>R</i>-factors <i>R</i> are based on <i>F</i>, with <i>F</i> set to zero for
negative <i>F</i>^2^. The threshold expression of <i>F</i>^2^ >
\s(<i>F</i>^2^) is used only for calculating <i>R</i>-factors(gt) <i>etc</i>.
and is not relevant to the choice of reflections for refinement.
<i>R</i>-factors based on <i>F</i>^2^ are statistically about twice as large
as those based on <i>F</i>, and <i>R</i>- factors based on ALL data will be
even larger.
;
_reflns_number_total     2071
_reflns_number_gt     1346
_reflns_threshold_expression     I>2\s(I)
_refine_ls_structure_factor_coef     Fsqd
_refine_ls_matrix_type     full
_refine_ls_R_factor_all     0.089
_refine_ls_R_factor_gt     0.051
_refine_ls_wR_factor_gt     0.121
_refine_ls_wR_factor_ref     0.133
_refine_ls_goodness_of_fit_ref     1.06
_refine_ls_restrained_S_all     1.17
_refine_ls_number_reflns     2071
_refine_ls_number_parameters     191
_refine_ls_number_restraints     111
_refine_ls_hydrogen_treatment     mixed
_refine_ls_weighting_scheme     calc
_refine_ls_weighting_details
         'calc w=1/[\s^2^(Fo^2^)+(0.0703P)^2^+0.0571P] where P=(Fo^2^+2Fc^2^)/3'
_atom_sites_solution_hydrogens     geom
_atom_sites_solution_primary     direct
_atom_sites_solution_secondary     difmap
_refine_ls_shift/su_max     ?
_refine_ls_shift/su_max_lt     0.001
_refine_ls_shift/su_mean     0.000
_refine_diff_density_max     0.30
_refine_diff_density_min     -0.45
_refine_ls_extinction_method     none
_refine_ls_extinction_coef     ?
loop_
    _atom_type_symbol
    _atom_type_description
    _atom_type_scat_dispersion_real
    _atom_type_scat_dispersion_imag
    _atom_type_scat_source
    'F' 'F' 0.0171 0.0103
                         'International Tables Vol C Tables 4.2.6.8 and 6.1.1.4'
    'O' 'O' 0.0106 0.0060
                         'International Tables Vol C Tables 4.2.6.8 and 6.1.1.4'
    'N' 'N' 0.0061 0.0033
                         'International Tables Vol C Tables 4.2.6.8 and 6.1.1.4'
    'C' 'C' 0.0033 0.0016
                         'International Tables Vol C Tables 4.2.6.8 and 6.1.1.4'
    'H' 'H' 0.0000 0.0000
                         'International Tables Vol C Tables 4.2.6.8 and 6.1.1.4'
_computing_data_collection
;
CrysAlis CCD (Oxford Diffraction, 2007)
;
_computing_cell_refinement
;
CrysAlis CCD (Oxford Diffraction, 2007)
;
_computing_data_reduction
;
CrysAlis RED (Oxford Diffraction, 2007)
;
_computing_structure_solution     'SHELXS97 (Sheldrick, 2008)'
_computing_structure_refinement     'SHELXL97 (Sheldrick, 2008)'
_computing_molecular_graphics     'ORTEP-3 (Farrugia, 1997)'
_computing_publication_material     'SHELXL97 (Sheldrick, 2008)'
loop_
    _atom_site_type_symbol
    _atom_site_label
    _atom_site_fract_x
    _atom_site_fract_y
    _atom_site_fract_z
    _atom_site_U_iso_or_equiv
    _atom_site_adp_type
    _atom_site_calc_flag
    _atom_site_refinement_flags
    _atom_site_occupancy
    _atom_site_disorder_assembly
    _atom_site_disorder_group
    F F1 -0.3651(5) 0.3984(6) 1.0372(2) 0.0468(10) Uani d PDU 0.50 A 1
    F F2 -0.3741(5) 0.3253(6) 0.92452(18) 0.0266(10) Uani d PDU 0.50 A 1
    F F3 -0.3909(5) 0.1505(5) 1.0096(3) 0.0490(10) Uani d PDU 0.50 A 1
    F F4 -0.3837(11) 0.2632(9) 0.9261(3) 0.042(2) Uiso d PDU 0.30 A 2
    F F5 -0.3858(10) 0.2219(12) 1.0445(4) 0.0590(19) Uiso d PDU 0.30 A 2
    F F6 -0.3263(9) 0.4512(6) 1.0002(4) 0.0530(17) Uiso d PDU 0.30 A 2
    F F7 -0.3639(12) 0.3146(15) 1.0568(3) 0.031(2) Uiso d PDU 0.20 A 3
    F F8 -0.3620(17) 0.3826(12) 0.9363(5) 0.044(3) Uiso d PDU 0.20 A 3
    F F9 -0.3770(13) 0.1449(9) 0.9730(6) 0.043(2) Uiso d PDU 0.20 A 3
    O O1 -0.0083(3) 0.3065(3) 1.04575(11) 0.0574(7) Uani d . 1 . .
    N N1 -0.0214(3) 0.2113(3) 0.92904(12) 0.0269(5) Uani d . 1 . .
    N N2 0.2036(3) 0.5534(3) 0.69021(12) 0.0323(6) Uani d . 1 . .
    C C1 -0.3025(3) 0.2895(3) 0.98984(12) 0.0345(7) Uani d D 1 . .
    C C2 -0.0925(4) 0.2699(3) 0.99042(14) 0.0323(7) Uani d . 1 A .
    C C3 0.1779(3) 0.1840(3) 0.92121(13) 0.0291(6) Uani d . 1 . .
    H H3A 0.2135 0.0859 0.9485 0.035 Uiso calc R 1 . .
    H H3B 0.2465 0.2752 0.9431 0.035 Uiso calc R 1 . .
    C C4 0.2312(3) 0.1660(3) 0.84124(13) 0.0248(6) Uani d . 1 . .
    C C5 0.2834(3) 0.0198(3) 0.81357(14) 0.0285(6) Uani d . 1 . .
    H H5 0.2895 -0.0697 0.8458 0.034 Uiso calc R 1 . .
    C C6 0.3287(3) -0.0013(4) 0.73828(13) 0.0297(6) Uani d . 1 . .
    H H6 0.3651 -0.1039 0.7211 0.036 Uiso calc R 1 . .
    C C7 0.3203(3) 0.1237(3) 0.69074(13) 0.0294(6) Uani d . 1 . .
    H H7 0.3497 0.1090 0.6403 0.035 Uiso calc R 1 . .
    C C8 0.2672(3) 0.2763(3) 0.71693(13) 0.0249(6) Uani d . 1 . .
    C C9 0.2235(3) 0.2993(3) 0.79266(13) 0.0230(6) Uani d . 1 . .
    C C10 0.1718(3) 0.4552(3) 0.81438(13) 0.0264(6) Uani d . 1 . .
    H H10 0.1419 0.4768 0.8642 0.032 Uiso calc R 1 . .
    C C11 0.1651(3) 0.5738(3) 0.76334(14) 0.0305(6) Uani d . 1 . .
    H H11 0.1314 0.6780 0.7794 0.037 Uiso calc R 1 . .
    C C12 0.2528(3) 0.4093(4) 0.66921(14) 0.0306(6) Uani d . 1 . .
    H H12 0.2805 0.3935 0.6187 0.037 Uiso calc R 1 . .
    H H1N -0.089(4) 0.189(4) 0.8928(16) 0.038(8) Uiso d . 1 . .
loop_
    _atom_site_aniso_label
    _atom_site_aniso_U_11
    _atom_site_aniso_U_22
    _atom_site_aniso_U_33
    _atom_site_aniso_U_12
    _atom_site_aniso_U_13
    _atom_site_aniso_U_23
    F1 0.0389(18) 0.068(3) 0.0337(18) 0.0250(19) 0.0054(15) -0.022(2)
    F2 0.0278(17) 0.020(2) 0.0314(19) 0.0033(19) 0.0001(12) 0.0036(17)
    F3 0.0405(18) 0.048(2) 0.058(2) -0.0050(16) 0.0009(18) 0.038(2)
    O1 0.0464(13) 0.094(2) 0.0313(11) 0.0251(12) -0.0109(9) -0.0248(12)
    N1 0.0266(11) 0.0317(14) 0.0223(11) 0.0007(10) 0.0021(9) -0.0017(11)
    N2 0.0275(11) 0.0318(16) 0.0376(13) -0.0004(10) 0.0000(9) 0.0053(12)
    C1 0.0418(16) 0.0372(19) 0.0247(14) 0.0078(14) 0.0052(11) 0.0029(13)
    C2 0.0382(15) 0.0337(18) 0.0250(14) 0.0089(13) 0.0028(11) 0.0004(13)
    C3 0.0300(13) 0.0301(17) 0.0271(13) 0.0042(12) 0.0006(10) 0.0016(12)
    C4 0.0197(12) 0.0290(17) 0.0258(13) 0.0025(11) -0.0001(9) -0.0002(12)
    C5 0.0279(13) 0.0236(16) 0.0340(14) 0.0044(11) 0.0000(10) 0.0032(13)
    C6 0.0286(14) 0.0272(16) 0.0335(14) 0.0035(11) 0.0035(10) -0.0048(13)
    C7 0.0263(13) 0.0356(18) 0.0263(13) 0.0000(12) 0.0042(10) -0.0055(13)
    C8 0.0203(12) 0.0283(15) 0.0262(13) -0.0023(11) 0.0014(9) 0.0011(12)
    C9 0.0182(11) 0.0253(15) 0.0255(13) -0.0007(10) -0.0007(9) -0.0004(12)
    C10 0.0235(13) 0.0270(16) 0.0286(13) 0.0004(11) -0.0003(10) -0.0024(12)
    C11 0.0246(13) 0.0273(17) 0.0396(15) 0.0002(11) 0.0001(10) -0.0013(13)
    C12 0.0264(13) 0.0371(18) 0.0284(13) -0.0021(12) 0.0013(10) 0.0029(13)
_geom_special_details
;
All e.s.d.'s (except the e.s.d. in the dihedral angle between two l.s. planes)
are estimated using the full covariance matrix. The cell e.s.d.'s are taken
into account individually in the estimation of e.s.d.'s in distances, angles
and torsion angles; correlations between e.s.d.'s in cell parameters are only
used when they are defined by crystal symmetry. An approximate (isotropic)
treatment of cell e.s.d.'s is used for estimating e.s.d.'s involving l.s.
planes.
;
loop_
    _geom_bond_atom_site_label_1
    _geom_bond_atom_site_label_2
    _geom_bond_site_symmetry_2
    _geom_bond_distance
    _geom_bond_publ_flag
    F1 C1 . 1.334(3) ?
    F2 C1 . 1.324(4) ?
    F3 C1 . 1.374(4) ?
    F4 C1 . 1.311(5) ?
    F5 C1 . 1.295(5) ?
    F6 C1 . 1.375(5) ?
    F7 C1 . 1.316(5) ?
    F8 C1 . 1.314(5) ?
    F9 C1 . 1.356(5) ?
    O1 C2 . 1.209(3) ?
    N1 C2 . 1.326(3) ?
    N1 C3 . 1.467(3) ?
    N1 H1N . 0.84(3) ?
    N2 C12 . 1.312(3) ?
    N2 C11 . 1.370(3) ?
    C1 C2 . 1.527(4) ?
    C3 C4 . 1.514(3) ?
    C3 H3A . 0.9900 ?
    C3 H3B . 0.9900 ?
    C4 C5 . 1.374(4) ?
    C4 C9 . 1.421(4) ?
    C5 C6 . 1.420(3) ?
    C5 H5 . 0.9500 ?
    C6 C7 . 1.356(4) ?
    C6 H6 . 0.9500 ?
    C7 C8 . 1.414(4) ?
    C7 H7 . 0.9500 ?
    C8 C12 . 1.412(4) ?
    C8 C9 . 1.427(3) ?
    C9 C10 . 1.411(4) ?
    C10 C11 . 1.357(4) ?
    C10 H10 . 0.9500 ?
    C11 H11 . 0.9500 ?
    C12 H12 . 0.9500 ?
loop_
    _geom_angle_atom_site_label_1
    _geom_angle_atom_site_label_2
    _geom_angle_atom_site_label_3
    _geom_angle_site_symmetry_1
    _geom_angle_site_symmetry_3
    _geom_angle
    _geom_angle_publ_flag
    C2 N1 C3 . . 121.9(2) ?
    C2 N1 H1N . . 121(2) ?
    C3 N1 H1N . . 117.2(19) ?
    C12 N2 C11 . . 117.0(2) ?
    F5 C1 F4 . . 113.3(6) ?
    F8 C1 F7 . . 118.6(8) ?
    F2 C1 F1 . . 106.9(3) ?
    F8 C1 F9 . . 103.5(7) ?
    F7 C1 F9 . . 102.3(7) ?
    F2 C1 F3 . . 104.2(3) ?
    F1 C1 F3 . . 104.2(3) ?
    F5 C1 F6 . . 105.3(5) ?
    F4 C1 F6 . . 103.3(5) ?
    F5 C1 C2 . . 114.7(4) ?
    F4 C1 C2 . . 115.1(4) ?
    F8 C1 C2 . . 112.7(6) ?
    F7 C1 C2 . . 110.8(4) ?
    F2 C1 C2 . . 114.2(2) ?
    F1 C1 C2 . . 114.4(2) ?
    F9 C1 C2 . . 107.4(5) ?
    F3 C1 C2 . . 111.9(3) ?
    F6 C1 C2 . . 103.3(3) ?
    O1 C2 N1 . . 126.5(3) ?
    O1 C2 C1 . . 118.1(2) ?
    N1 C2 C1 . . 115.3(2) ?
    N1 C3 C4 . . 111.6(2) ?
    N1 C3 H3A . . 109.3 ?
    C4 C3 H3A . . 109.3 ?
    N1 C3 H3B . . 109.3 ?
    C4 C3 H3B . . 109.3 ?
    H3A C3 H3B . . 108.0 ?
    C5 C4 C9 . . 118.5(2) ?
    C5 C4 C3 . . 120.8(2) ?
    C9 C4 C3 . . 120.6(2) ?
    C4 C5 C6 . . 122.0(2) ?
    C4 C5 H5 . . 119.0 ?
    C6 C5 H5 . . 119.0 ?
    C7 C6 C5 . . 120.5(3) ?
    C7 C6 H6 . . 119.7 ?
    C5 C6 H6 . . 119.7 ?
    C6 C7 C8 . . 119.4(2) ?
    C6 C7 H7 . . 120.3 ?
    C8 C7 H7 . . 120.3 ?
    C12 C8 C7 . . 121.4(2) ?
    C12 C8 C9 . . 118.0(2) ?
    C7 C8 C9 . . 120.6(2) ?
    C10 C9 C4 . . 123.9(2) ?
    C10 C9 C8 . . 117.1(2) ?
    C4 C9 C8 . . 119.0(2) ?
    C11 C10 C9 . . 119.3(2) ?
    C11 C10 H10 . . 120.3 ?
    C9 C10 H10 . . 120.3 ?
    C10 C11 N2 . . 124.4(3) ?
    C10 C11 H11 . . 117.8 ?
    N2 C11 H11 . . 117.8 ?
    N2 C12 C8 . . 124.2(2) ?
    N2 C12 H12 . . 117.9 ?
    C8 C12 H12 . . 117.9 ?
loop_
    _geom_torsion_atom_site_label_1
    _geom_torsion_atom_site_label_2
    _geom_torsion_atom_site_label_3
    _geom_torsion_atom_site_label_4
    _geom_torsion_site_symmetry_1
    _geom_torsion_site_symmetry_2
    _geom_torsion_site_symmetry_3
    _geom_torsion_site_symmetry_4
    _geom_torsion
    _geom_torsion_publ_flag
    C3 N1 C2 O1 . . . . -0.3(5) ?
    C3 N1 C2 C1 . . . . -179.4(2) ?
    F5 C1 C2 O1 . . . . -52.4(6) ?
    F4 C1 C2 O1 . . . . 173.4(5) ?
    F8 C1 C2 O1 . . . . 122.9(6) ?
    F7 C1 C2 O1 . . . . -12.8(7) ?
    F2 C1 C2 O1 . . . . 148.2(4) ?
    F1 C1 C2 O1 . . . . 24.5(5) ?
    F9 C1 C2 O1 . . . . -123.8(5) ?
    F3 C1 C2 O1 . . . . -93.7(4) ?
    F6 C1 C2 O1 . . . . 61.6(4) ?
    F5 C1 C2 N1 . . . . 126.8(6) ?
    F4 C1 C2 N1 . . . . -7.4(5) ?
    F8 C1 C2 N1 . . . . -57.9(7) ?
    F7 C1 C2 N1 . . . . 166.4(6) ?
    F2 C1 C2 N1 . . . . -32.7(4) ?
    F1 C1 C2 N1 . . . . -156.3(4) ?
    F9 C1 C2 N1 . . . . 55.4(5) ?
    F3 C1 C2 N1 . . . . 85.5(4) ?
    F6 C1 C2 N1 . . . . -119.2(4) ?
    C2 N1 C3 C4 . . . . -162.6(2) ?
    N1 C3 C4 C5 . . . . -108.9(3) ?
    N1 C3 C4 C9 . . . . 69.5(3) ?
    C9 C4 C5 C6 . . . . -0.3(4) ?
    C3 C4 C5 C6 . . . . 178.1(2) ?
    C4 C5 C6 C7 . . . . -0.4(4) ?
    C5 C6 C7 C8 . . . . 0.5(4) ?
    C6 C7 C8 C12 . . . . -178.7(2) ?
    C6 C7 C8 C9 . . . . 0.3(3) ?
    C5 C4 C9 C10 . . . . 179.9(2) ?
    C3 C4 C9 C10 . . . . 1.5(4) ?
    C5 C4 C9 C8 . . . . 1.0(3) ?
    C3 C4 C9 C8 . . . . -177.4(2) ?
    C12 C8 C9 C10 . . . . -1.0(3) ?
    C7 C8 C9 C10 . . . . -180.0(2) ?
    C12 C8 C9 C4 . . . . 178.0(2) ?
    C7 C8 C9 C4 . . . . -1.0(3) ?
    C4 C9 C10 C11 . . . . -178.6(2) ?
    C8 C9 C10 C11 . . . . 0.3(3) ?
    C9 C10 C11 N2 . . . . 0.8(4) ?
    C12 N2 C11 C10 . . . . -1.1(3) ?
    C11 N2 C12 C8 . . . . 0.3(4) ?
    C7 C8 C12 N2 . . . . 179.7(2) ?
    C9 C8 C12 N2 . . . . 0.8(4) ?
loop_
    _geom_hbond_atom_site_label_D
    _geom_hbond_atom_site_label_H
    _geom_hbond_atom_site_label_A
    _geom_hbond_site_symmetry_A
    _geom_hbond_distance_DH
    _geom_hbond_distance_HA
    _geom_hbond_distance_DA
    _geom_hbond_angle_DHA
    N1 H1N N2 2_546 0.84(3) 2.05(3) 2.847(3) 158(3)
