# Supplementary material for: 2,2,2-Trifluoro-N-(isoquinolin-5-ylmeth­yl)acetamide
Source: Acta Crystallogr Sect E Struct Rep Online. 2009 Dec 12;66(Pt 1):o135. doi: 10.1107/S1600536809052994 (PMC2980156; doi:10.1107/S1600536809052994)
Supplement: Supplementary file 2 [file e-66-0o135-Isup2.hkl]

#
# h,k,l, Fc-squared, Fo-squared, sigma(Fo-squared) and status flag
#
data_I
_shelx_title ' suck0308 in P 21/c'
_shelx_refln_list_code          4
_shelx_F_calc_maximum      118.33
_exptl_crystal_F_000       520.00
_reflns_d_resolution_high  0.8107
 
loop_
 _symmetry_equiv_pos_as_xyz
 'x, y, z'
 '-x, y+1/2, -z+1/2'
 '-x, -y, -z'
 'x, -y-1/2, z-1/2'
 
_cell_length_a     7.2308
_cell_length_b     8.3498
_cell_length_c    18.1574
_cell_angle_alpha  90.000
_cell_angle_beta   90.583
_cell_angle_gamma  90.000
 
_shelx_F_squared_multiplier     1.000
 
loop_
 _refln_index_h
 _refln_index_k
 _refln_index_l
 _refln_F_squared_calc
 _refln_F_squared_meas
 _refln_F_squared_sigma
 _refln_observed_status
   3   0   0     4517.85     4130.50     22.75 o
   4   0   0        0.01        2.06      4.42 o
   5   0   0     1153.06      983.95      7.68 o
   6   0   0      257.24      253.32     11.22 o
   7   0   0       20.61       18.28      8.92 o
   8   0   0       29.17       18.28     10.23 o
   1   1   0       22.62       32.11      1.97 o
   2   1   0     2281.32     1951.40      7.57 o
   3   1   0     9452.47     8698.16     56.27 o
   4   1   0      532.64      565.99     10.18 o
   5   1   0      565.14      571.17      6.66 o
   6   1   0      236.42      241.16      4.55 o
   7   1   0        0.74        4.42      4.46 o
   8   1   0       35.03       26.96      7.37 o
   0   2   0     3810.75     3810.81     57.01 o
   1   2   0      855.30      911.08      9.41 o
   2   2   0     2166.80     2021.32     12.12 o
   3   2   0     1040.28      952.07     31.63 o
   4   2   0      112.15      113.76      4.89 o
   5   2   0      270.27      267.77      6.47 o
   6   2   0      234.95      243.19     13.96 o
   7   2   0        2.31       11.43      5.29 o
   8   2   0      190.83      177.35     10.82 o
   1   3   0        3.29       12.81      7.37 o
   2   3   0        2.55        0.41      6.78 o
   3   3   0      346.62      320.78      8.00 o
   4   3   0      684.87      771.66     12.79 o
   5   3   0       78.26       81.57      4.78 o
   6   3   0       53.51       49.83      5.09 o
   7   3   0        1.59        2.01      6.09 o
   8   3   0       19.34       25.89      6.95 o
   0   4   0      430.38      459.54      9.76 o
   1   4   0      599.80      673.17     10.71 o
   2   4   0        1.97        6.98      6.93 o
   3   4   0        6.34       10.45      5.30 o
   4   4   0      184.68      191.64      7.06 o
   5   4   0      129.19      145.11      7.32 o
   6   4   0        0.01        8.03      7.03 o
   7   4   0       48.59       36.49      6.70 o
   8   4   0       17.16       13.45      7.16 o
   1   5   0      119.70      140.64      8.36 o
   2   5   0      365.83      378.49     10.50 o
   3   5   0       20.52       25.41      5.73 o
   4   5   0        1.26        7.50      6.18 o
   5   5   0        0.71        8.76      6.79 o
   6   5   0       13.45       19.00      7.55 o
   7   5   0       86.14       82.87      8.50 o
   0   6   0       34.49       48.37      8.13 o
   1   6   0       69.63       79.16      9.09 o
   2   6   0        0.06       -0.66      8.16 o
   3   6   0       92.44       92.47      6.82 o
   4   6   0        0.04       10.49      6.65 o
   5   6   0       30.62       25.57      7.17 o
   6   6   0        6.25       19.08      8.03 o
   7   6   0        7.65        3.43      7.47 o
   1   7   0       22.17       24.94      9.12 o
   2   7   0      203.39      221.12     11.18 o
   3   7   0        0.02        3.29      6.68 o
   4   7   0       83.38       85.94      9.72 o
   5   7   0        3.36        7.06      7.73 o
   6   7   0        2.90       10.53      9.46 o
   1   8   0      146.53      180.77     11.12 o
   2   8   0       36.00       23.15     10.64 o
   3   8   0      267.70      311.45     18.31 o
   4   8   0       34.78       47.44      8.28 o
   5   8   0      290.24      284.59     10.61 o
  -8   1   1       23.24       30.27      8.41 o
  -7   1   1        3.79        7.33      6.09 o
  -6   1   1        4.10        8.83      4.59 o
  -5   1   1       49.38       59.52      5.87 o
  -4   1   1      461.89      470.51     15.24 o
  -3   1   1      925.89      835.45     12.40 o
  -2   1   1     3042.55     2721.90     30.72 o
  -1   1   1      496.47      455.08      9.84 o
   0   1   1       99.97      135.52      4.57 o
   1   1   1       15.65       20.81      1.99 o
   2   1   1     6707.84     5793.91     51.28 o
   3   1   1      346.29      419.86      5.42 o
   4   1   1     3488.49     3267.15     25.47 o
   5   1   1        6.02       24.41      8.24 o
   6   1   1      548.03      566.40      6.88 o
   7   1   1        5.56       10.64      7.53 o
   8   1   1       10.48        9.20      7.33 o
  -8   2   1       97.55       89.41     12.61 o
  -7   2   1       11.30       12.21      5.31 o
  -6   2   1      230.86      219.68     10.22 o
  -5   2   1        3.08        7.88      4.74 o
  -4   2   1        6.47        7.21      4.10 o
  -3   2   1      160.79      185.92     13.57 o
  -2   2   1      131.19      123.19      3.52 o
  -1   2   1     3001.85     2607.05     14.66 o
   0   2   1      980.37     1157.82     27.91 o
   1   2   1      407.16      377.84      7.09 o
   2   2   1       58.38       57.30      4.23 o
   3   2   1       57.54       74.09     12.37 o
   4   2   1       76.61       88.14      9.19 o
   5   2   1       77.26       82.73      5.44 o
   6   2   1      152.07      143.94      6.84 o
   7   2   1       10.12        9.82      5.26 o
   8   2   1       20.27       29.68      6.21 o
  -8   3   1        0.12        3.38      8.33 o
  -7   3   1        8.81        9.54      6.25 o
  -6   3   1       83.10       89.87      5.13 o
  -5   3   1      344.99      348.93      5.84 o
  -4   3   1      419.15      439.70     13.05 o
  -3   3   1      923.06      866.38     29.58 o
  -2   3   1      373.49      416.84      9.72 o
  -1   3   1        0.68        5.26      8.07 o
   0   3   1       48.35       50.38      5.62 o
   1   3   1       52.27       53.88      7.00 o
   2   3   1      122.74      112.94      5.04 o
   3   3   1      291.42      270.18      6.09 o
   4   3   1      544.86      533.61      9.82 o
   5   3   1       11.58       15.12      4.62 o
   6   3   1       64.57       60.41      8.42 o
   7   3   1       18.90       16.54      5.62 o
   8   3   1       13.71       22.08      7.99 o
  -8   4   1        0.55        2.15      7.34 o
  -7   4   1       29.96       33.36      6.76 o
  -6   4   1       10.59       10.60      6.77 o
  -5   4   1       38.85       39.08      7.16 o
  -4   4   1       21.83       17.42      6.20 o
  -3   4   1        0.36       -0.35      5.45 o
  -2   4   1      906.44      900.22     12.86 o
  -1   4   1      775.37      861.51     12.25 o
   0   4   1       89.01      118.48      8.95 o
   1   4   1       11.52       23.61      6.45 o
   2   4   1       20.23       28.86      6.74 o
   3   4   1       73.87       66.82      5.45 o
   4   4   1       99.39       97.82      6.25 o
   5   4   1       18.37       17.93      6.22 o
   6   4   1        2.38        5.68      5.75 o
   7   4   1        1.81        5.97      6.49 o
   8   4   1        8.45       14.88      7.26 o
  -7   5   1        0.01        6.05      7.25 o
  -6   5   1       62.80       69.61      8.35 o
  -5   5   1      132.91      131.62      7.98 o
  -4   5   1        0.19        3.95      6.40 o
  -3   5   1        4.85        5.04      4.28 o
  -2   5   1       38.10       52.31      8.41 o
  -1   5   1      143.30      118.92      8.70 o
   0   5   1       17.62       47.41      5.29 o
   1   5   1      123.15      147.35      8.10 o
   2   5   1        9.08        2.01      7.24 o
   3   5   1       36.73       37.89      5.63 o
   4   5   1        9.42       14.22      5.99 o
   5   5   1        1.20        3.96      6.44 o
   6   5   1        4.37        9.20      6.26 o
   7   5   1        2.72        6.05      6.77 o
  -7   6   1        3.58       10.29      7.71 o
  -6   6   1       20.92       25.70      8.47 o
  -5   6   1        0.09        2.41      7.45 o
  -4   6   1      160.78      145.80     14.96 o
  -3   6   1        0.41       14.43      9.33 o
  -1   6   1      335.50      377.57     11.57 o
   0   6   1       24.29       20.20      8.21 o
   1   6   1        6.27       15.07      8.09 o
   2   6   1      322.40      344.08     10.45 o
   3   6   1        5.19       13.22      6.12 o
   4   6   1       59.98       60.24      6.75 o
   5   6   1       39.91       38.33      7.28 o
   6   6   1       66.57       51.05      6.90 o
   7   6   1        2.23        3.42      7.18 o
  -6   7   1       19.34       17.86     12.99 o
  -5   7   1       55.01       47.08      8.41 o
  -4   7   1       36.61       44.39      7.79 o
  -3   7   1      303.23      258.49     11.75 o
  -2   7   1       41.64       31.55      9.99 o
  -1   7   1     1338.54     1446.65     19.20 o
   1   7   1      742.37      817.65     14.31 o
   2   7   1        4.51        4.73      8.72 o
   3   7   1      183.65      219.64      7.84 o
   4   7   1       25.29       28.54      7.19 o
   5   7   1        4.19        2.56      7.70 o
   6   7   1        1.04       12.90      7.72 o
  -5   8   1        1.97        9.17      8.77 o
  -4   8   1      106.91      115.78     10.86 o
  -3   8   1        0.56       16.63     10.98 o
  -2   8   1      206.77      227.64     12.92 o
  -1   8   1       85.67       85.03     10.86 o
   1   8   1        2.10        5.47      9.02 o
   2   8   1      240.76      233.39     12.04 o
   3   8   1       22.45       29.30      7.44 o
   4   8   1      199.11      187.78     13.19 o
   5   8   1       19.45       28.35      7.41 o
  -4   9   1        5.39        9.16      9.08 o
  -3   9   1        0.41        8.19     11.80 o
  -2   9   1       17.73       18.39     11.51 o
  -1   9   1       13.13       19.71     10.98 o
  -8   0   2       88.02       67.69     10.71 o
  -7   0   2       23.23       30.29      6.76 o
  -6   0   2       10.24       11.09      5.62 o
  -5   0   2      397.41      367.30     11.08 o
  -4   0   2      153.59      122.40      7.96 o
  -3   0   2     6892.62     6324.50    100.76 o
  -2   0   2     5364.81     4974.90     79.01 o
  -1   0   2      125.45      129.98      4.50 o
   1   0   2       27.11       27.69      1.47 o
   3   0   2     2966.27     2790.01     12.37 o
   4   0   2     3962.62     3832.03     14.30 o
   5   0   2      165.31      157.64      5.64 o
   6   0   2        1.75        5.02      5.32 o
   7   0   2        0.33        5.24      5.71 o
   8   0   2      105.92       92.52     11.42 o
  -8   1   2        0.24        3.14      7.66 o
  -7   1   2        9.91        5.70      5.08 o
  -6   1   2       88.30      102.98      6.27 o
  -5   1   2      104.44      107.76      3.95 o
  -4   1   2      933.75      876.61      7.01 o
  -3   1   2     1207.71     1105.35      8.46 o
  -2   1   2     2053.27     1821.46     23.86 o
  -1   1   2     6946.83     6413.51     45.57 o
   0   1   2     2040.07     1921.61     28.50 o
   2   1   2     4557.01     4274.98     17.70 o
   3   1   2       38.46       49.29      2.52 o
   4   1   2      746.00      744.63     18.88 o
   5   1   2      703.25      651.04      9.90 o
   6   1   2      111.85      135.21      6.37 o
   7   1   2      385.91      392.92     12.37 o
   8   1   2        1.35        2.77     11.46 o
  -8   2   2       16.72       15.18     12.16 o
  -7   2   2       39.54       32.45      5.89 o
  -6   2   2       67.73       71.24      6.05 o
  -5   2   2       15.35       14.08      4.54 o
  -4   2   2        3.39       11.60      6.00 o
  -3   2   2     1310.30     1248.76     13.48 o
  -2   2   2       10.77        2.77      3.29 o
  -1   2   2      501.95      501.85      5.62 o
   0   2   2    14000.86    13392.29    125.58 o
   1   2   2      698.18      741.34     14.92 o
   2   2   2      311.19      341.42      5.09 o
   3   2   2       18.02        9.94      3.69 o
   4   2   2      887.89      843.52      7.05 o
   5   2   2      161.46      162.19      5.13 o
   6   2   2      593.18      548.76     14.01 o
   7   2   2       10.69       12.04      4.74 o
   8   2   2      262.63      249.90      9.30 o
  -8   3   2        1.84        6.30      7.06 o
  -7   3   2        0.00        2.89      7.62 o
  -6   3   2       18.17       29.70      4.57 o
  -5   3   2      196.63      183.44      4.98 o
  -4   3   2       33.36       29.27      3.51 o
  -3   3   2      220.87      244.48      6.58 o
  -2   3   2      923.79      881.21     44.28 o
  -1   3   2      720.19      741.37     12.22 o
   0   3   2      342.97      352.57     10.19 o
   1   3   2      380.88      365.28      7.38 o
   2   3   2      793.55      834.16      7.01 o
   3   3   2      254.71      219.49      5.61 o
   4   3   2        0.89        6.34      6.51 o
   5   3   2       83.19       86.72      4.92 o
   6   3   2        0.48        7.49      4.97 o
   7   3   2        1.73        7.35      5.56 o
   8   3   2       33.62       32.03      8.45 o
  -8   4   2       17.85       20.73      7.83 o
  -7   4   2        0.42        6.38      8.09 o
  -6   4   2       25.51       27.51      7.35 o
  -5   4   2       17.62       29.49      6.78 o
  -4   4   2        7.61       13.92      7.54 o
  -3   4   2        1.23        6.21      7.93 o
  -2   4   2      499.26      451.05      8.62 o
  -1   4   2       96.48       88.77      8.26 o
   0   4   2       70.12       94.88      6.31 o
   1   4   2     1167.53     1275.50     11.55 o
   2   4   2       54.58       42.16      4.76 o
   3   4   2       94.51       89.83      5.31 o
   4   4   2       83.91       90.25      5.76 o
   5   4   2       68.82       81.81      5.67 o
   6   4   2       23.17       14.87      4.57 o
   7   4   2        5.92        5.93      6.27 o
   8   4   2        1.44        8.24      7.16 o
  -7   5   2        4.62       16.73      8.83 o
  -6   5   2      278.64      252.63      9.80 o
  -5   5   2       28.65       22.56      7.16 o
  -4   5   2      215.59      218.47      7.96 o
  -3   5   2        3.41        3.12      2.21 o
  -2   5   2       61.09       57.38      4.54 o
  -1   5   2       33.07       45.68      8.78 o
   0   5   2       57.14       53.74      8.65 o
   1   5   2       27.34       37.83      6.96 o
   2   5   2      117.18      114.58      7.80 o
   3   5   2        3.28       11.86      5.03 o
   4   5   2      154.89      178.09      6.88 o
   5   5   2       34.33       28.45      5.65 o
   6   5   2        8.06        6.78      6.03 o
   7   5   2       15.29       22.50      6.95 o
  -7   6   2       72.35       86.97     10.15 o
  -6   6   2        2.92        1.51      8.46 o
  -5   6   2        7.96        9.27      7.71 o
  -4   6   2       22.45       34.65      7.28 o
  -3   6   2       29.65       25.83      9.53 o
  -2   6   2       29.44       43.42      5.77 o
  -1   6   2      220.12      235.87     11.07 o
   0   6   2       17.75       33.48      8.89 o
   1   6   2      377.45      384.08     10.21 o
   2   6   2       41.67       43.97      7.72 o
   3   6   2      552.10      556.50      8.85 o
   4   6   2       15.95       12.97      6.15 o
   5   6   2      437.14      403.26     12.03 o
   6   6   2        5.42        2.52      7.38 o
   7   6   2        1.38        8.52      7.37 o
  -6   7   2        1.13       18.47      9.20 o
  -5   7   2       10.21       11.22      8.27 o
  -4   7   2       50.80       55.31      8.08 o
  -3   7   2        6.40       17.00     10.09 o
  -2   7   2      271.60      262.97     11.49 o
  -1   7   2        1.26       10.08      9.72 o
   1   7   2        2.15        5.73      8.07 o
   2   7   2      483.68      468.51     12.07 o
   3   7   2       58.55       59.87      6.55 o
   4   7   2        5.62        2.97      6.74 o
   5   7   2       24.02       21.75      6.50 o
   6   7   2        4.30        4.55      6.95 o
  -5   8   2       21.74       20.62      9.19 o
  -4   8   2       16.60       24.86      8.44 o
  -3   8   2      396.63      384.05     14.64 o
  -2   8   2        0.64       -1.62     11.14 o
  -1   8   2      174.11      159.28     11.60 o
   1   8   2        1.26        7.57      8.51 o
   4   8   2        0.14       16.21     12.64 o
   5   8   2      144.94      129.31     14.97 o
  -4   9   2        8.66        7.51      9.20 o
  -3   9   2       10.78       19.59     12.23 o
  -2   9   2       25.98       26.74     11.90 o
  -1   9   2       27.41       26.22     11.40 o
   0   9   2        1.56        3.75     10.34 o
   3   9   2       15.72       17.47     12.87 o
   4   9   2        2.89        3.02     13.76 o
   1  10   2       23.50       10.34     12.15 o
  -8   1   3       92.55       78.68      8.69 o
  -7   1   3       10.17        9.53      5.12 o
  -6   1   3       21.70       22.60      6.15 o
  -5   1   3       32.68       19.06      5.66 o
  -4   1   3       20.65       22.11      1.87 o
  -3   1   3      117.80      101.52      5.24 o
  -2   1   3       58.47       49.56      3.83 o
  -1   1   3      264.17      217.99      3.04 o
   0   1   3     1714.97     1749.20     17.44 o
   1   1   3      235.10      205.10      3.16 o
   2   1   3     5258.30     5087.94     67.08 o
   3   1   3      443.96      424.09      7.41 o
   4   1   3     3634.13     3380.31     27.35 o
   5   1   3        3.98        4.37      1.36 o
   6   1   3      348.91      321.23      6.34 o
   7   1   3        1.34       15.35      6.71 o
   8   1   3        6.83       14.28     10.23 o
  -8   2   3        3.34       18.90     11.62 o
  -7   2   3      241.08      258.27     10.00 o
  -6   2   3        0.66        4.01      6.73 o
  -5   2   3       78.75       74.30      4.17 o
  -4   2   3      729.86      660.76      8.56 o
  -3   2   3       84.67       85.37      3.00 o
  -2   2   3      135.56      139.76      9.12 o
  -1   2   3     1680.29     1616.56     11.98 o
   0   2   3      220.08      260.51      5.57 o
   1   2   3      134.05      124.45      3.84 o
   2   2   3      156.48      138.84      4.27 o
   3   2   3        1.68        1.37      4.21 o
   4   2   3       91.19       78.16      5.33 o
   5   2   3      699.37      655.62     11.78 o
   6   2   3        0.08       30.26      7.20 o
   7   2   3      196.85      194.20      6.58 o
   8   2   3       64.59       84.43     11.07 o
  -8   3   3        0.06        5.62      7.49 o
  -7   3   3        6.59        8.29      7.70 o
  -6   3   3        0.26        2.61      6.88 o
  -5   3   3       35.77       32.74      3.88 o
  -4   3   3       27.60       28.56      3.41 o
  -3   3   3      165.61      201.20      7.42 o
  -2   3   3       78.98       69.98      2.78 o
  -1   3   3     3639.98     3592.97     19.95 o
   0   3   3        4.37        2.40      3.48 o
   1   3   3      130.80      129.75      3.34 o
   2   3   3      535.20      511.52      7.06 o
   3   3   3       10.59       15.84      4.95 o
   4   3   3       83.78       71.90      4.49 o
   5   3   3       36.70       44.92      4.86 o
   6   3   3        0.10        5.95      4.97 o
   7   3   3       19.64       15.90      5.61 o
   8   3   3       45.00       36.79      6.71 o
  -8   4   3        0.00        8.98      7.91 o
  -7   4   3        1.91        2.35      8.21 o
  -6   4   3        3.24        8.54      7.69 o
  -5   4   3      369.75      388.68     10.62 o
  -4   4   3     1365.88     1359.19     16.28 o
  -3   4   3      116.48      120.38      9.32 o
  -2   4   3       24.48       33.95      3.53 o
  -1   4   3      633.45      624.75     21.67 o
   0   4   3     1463.03     1644.06     45.07 o
   1   4   3     2480.25     2471.51     19.41 o
   2   4   3       33.60       37.08      3.70 o
   3   4   3       52.96       53.69      4.33 o
   4   4   3       52.75       57.47      4.72 o
   5   4   3       21.05       20.66      5.10 o
   6   4   3      315.46      315.27      6.12 o
   7   4   3       58.55       52.90      5.43 o
   8   4   3        5.91        7.20      7.01 o
  -7   5   3        5.64        6.45      9.22 o
  -6   5   3       22.04       25.58      8.26 o
  -5   5   3      148.92      158.16     13.15 o
  -4   5   3       62.44       60.21      7.35 o
  -3   5   3       57.25       60.05      9.81 o
  -2   5   3       58.94       62.40      4.60 o
  -1   5   3      187.06      178.40      8.05 o
   0   5   3      147.60      177.49      9.94 o
   1   5   3       59.52       89.85      6.56 o
   2   5   3       26.85       19.73      4.47 o
   3   5   3      273.76      279.61      5.66 o
   4   5   3      158.90      153.71      5.69 o
   5   5   3      147.13      158.74      6.26 o
   6   5   3        1.34        4.16      5.93 o
   7   5   3      226.20      247.68      8.16 o
  -7   6   3       15.39       14.70      9.48 o
  -6   6   3      144.97      132.02      9.81 o
  -5   6   3        8.00       11.42      7.94 o
  -4   6   3       16.98       14.81      7.35 o
  -3   6   3       19.30       39.14      9.91 o
  -2   6   3      159.49      153.33      5.55 o
  -1   6   3      902.46      927.50     29.97 o
   0   6   3      190.51      207.51     10.67 o
   1   6   3        2.82       10.11      6.77 o
   2   6   3      116.39       99.48      5.43 o
   3   6   3       34.32       44.66      5.06 o
   4   6   3      498.67      497.84      7.70 o
   5   6   3       16.24       30.18      5.83 o
   6   6   3       12.85       15.41      6.30 o
   7   6   3        0.35        3.33      7.15 o
  -6   7   3       11.47       13.75      9.52 o
  -5   7   3      135.45      120.78      9.58 o
  -4   7   3       60.44       64.59      8.42 o
  -3   7   3        2.74       -2.99      9.90 o
  -2   7   3       22.60        8.96     10.16 o
  -1   7   3      241.61      245.90     12.20 o
   0   7   3      200.68      192.90      7.79 o
   1   7   3      638.14      619.16     11.55 o
   2   7   3        3.94        9.74      4.90 o
   3   7   3      392.31      385.54     10.33 o
   4   7   3        0.18        4.50      6.63 o
   5   7   3        6.36        2.07      7.69 o
   6   7   3        6.77        5.68      6.82 o
  -5   8   3       11.21       22.75     10.08 o
  -4   8   3      190.29      200.17     13.78 o
  -3   8   3      113.88      123.50     12.41 o
  -2   8   3       22.22       22.38     11.72 o
  -1   8   3       34.11       15.42      6.81 o
   0   8   3       49.40       52.19      9.94 o
   2   8   3       27.62       33.18     10.99 o
   3   8   3       26.25       30.77     12.14 o
   4   8   3        1.71        6.55     12.43 o
   5   8   3        0.12        3.50     12.97 o
  -4   9   3        7.41        8.63      9.27 o
  -3   9   3        7.26        2.00     12.37 o
  -2   9   3        1.14        0.28     11.68 o
  -1   9   3       43.54       35.76     11.47 o
   0   9   3        3.46        0.49     10.23 o
   1   9   3       78.93       75.51     11.64 o
   2   9   3        3.89        7.82     11.86 o
   3   9   3        5.29        5.97     12.68 o
   4   9   3       15.75       19.62     13.50 o
   1  10   3        3.81        7.23     12.03 o
  -7   0   4        1.72        4.03      9.40 o
  -6   0   4      120.68      129.94     10.71 o
  -5   0   4       10.04       16.24      7.42 o
  -4   0   4      491.69      485.01     10.99 o
  -3   0   4     2197.56     2183.66     11.66 o
  -2   0   4       36.07       47.39      3.71 o
  -1   0   4      599.38      626.95     45.01 o
   0   0   4    10497.88    10634.47     90.58 o
   1   0   4        3.65        4.78      3.41 o
   2   0   4      893.03      816.05     28.49 o
   3   0   4      296.86      275.92      3.80 o
   4   0   4      335.48      344.31      6.37 o
   5   0   4      103.44       93.76      5.48 o
   6   0   4       27.84       23.98      5.71 o
   7   0   4       22.59       18.52      9.81 o
   8   0   4       49.91       54.80     11.63 o
  -8   1   4        0.16        9.01     12.33 o
  -7   1   4       65.35       45.47      6.40 o
  -6   1   4       10.76        9.53      4.56 o
  -5   1   4       19.92       11.77      2.31 o
  -4   1   4      135.98      129.54      4.28 o
  -3   1   4        1.24        6.17      2.75 o
  -2   1   4       27.40       20.28      4.45 o
  -1   1   4     2795.95     2543.26     40.83 o
   0   1   4      949.13      805.65     12.86 o
   1   1   4     1604.23     1369.23     24.74 o
   2   1   4      132.68      106.81      4.07 o
   3   1   4      832.38      874.74      7.38 o
   4   1   4       63.06       63.59      2.92 o
   5   1   4      481.11      389.49     18.38 o
   6   1   4       19.04       29.35      4.98 o
   7   1   4       62.90       49.33      5.51 o
   8   1   4        4.52        8.57      8.18 o
  -8   2   4       88.45       91.92     15.50 o
  -7   2   4        0.10        1.58      7.60 o
  -6   2   4        0.24        3.14      4.16 o
  -5   2   4        1.38        3.91      2.70 o
  -4   2   4       98.90       80.61      3.47 o
  -3   2   4       22.57       21.96      2.25 o
  -2   2   4        5.13        2.70      3.08 o
  -1   2   4      205.82      219.70      4.45 o
   0   2   4      198.16      176.83      5.66 o
   1   2   4       87.50      102.07      2.66 o
   2   2   4       44.68       41.12      3.56 o
   3   2   4        7.66       16.80      3.73 o
   4   2   4      107.16      102.92      5.86 o
   5   2   4      173.02      153.19      5.67 o
   6   2   4      951.13      987.95      9.33 o
   7   2   4       60.80       61.36      5.80 o
   8   2   4      307.71      268.07      7.95 o
  -8   3   4        3.19        8.54      9.64 o
  -7   3   4        0.22       10.96      7.97 o
  -6   3   4       99.90      104.34      9.51 o
  -5   3   4       12.44       14.03      3.61 o
  -4   3   4      148.98      154.31      7.07 o
  -3   3   4      269.74      292.30     10.12 o
  -2   3   4      154.36      155.27      9.30 o
  -1   3   4     1328.53     1324.23     14.58 o
   0   3   4      481.53      509.05      3.63 o
   1   3   4      236.36      256.46      6.83 o
   2   3   4       54.37       65.75      3.36 o
   3   3   4        4.85        5.76      4.68 o
   4   3   4       46.42       48.67      4.49 o
   5   3   4       93.49      104.70      7.77 o
   6   3   4        1.25        9.31      5.03 o
   7   3   4        5.71        3.53      5.85 o
   8   3   4       48.93       52.67      7.03 o
  -8   4   4        0.79        6.41      9.76 o
  -7   4   4        3.87        6.35      8.75 o
  -6   4   4       47.43       51.76      8.11 o
  -5   4   4      278.72      292.26      9.20 o
  -4   4   4      252.29      270.96     14.94 o
  -3   4   4       14.12       18.10      9.12 o
  -2   4   4      519.38      595.22      8.88 o
  -1   4   4      420.13      422.60      6.25 o
   0   4   4      386.67      486.59     10.82 o
   1   4   4      128.89      134.65      3.34 o
   2   4   4      207.20      242.04      7.62 o
   3   4   4       66.26       77.73      4.57 o
   4   4   4        3.80        7.27      4.37 o
   5   4   4      167.24      193.94      6.07 o
   6   4   4        1.67       22.80     19.61 o
   7   4   4       19.31       22.65      5.27 o
   8   4   4       20.25       32.52      7.35 o
  -7   5   4       13.61       22.45      9.87 o
  -6   5   4       39.64       46.92      8.78 o
  -5   5   4       20.38       27.75      7.69 o
  -4   5   4       12.20       20.67      7.11 o
  -3   5   4        9.75       15.11      9.48 o
  -2   5   4        4.89        2.15      3.99 o
  -1   5   4        1.83        3.43      5.91 o
   0   5   4      179.74      206.96      6.70 o
   1   5   4       22.01       25.64      4.55 o
   2   5   4      498.01      518.81      5.79 o
   3   5   4      124.05      135.30      4.88 o
   4   5   4      248.98      265.47      6.09 o
   5   5   4       75.85       88.32      5.66 o
   6   5   4      240.72      241.85      7.29 o
   7   5   4       59.85       63.59      7.66 o
  -7   6   4       55.22       35.00     10.03 o
  -6   6   4        8.60       21.95      9.10 o
  -5   6   4      125.88       93.91      9.03 o
  -4   6   4       33.81       56.18      8.05 o
  -3   6   4        2.47        7.05      9.94 o
  -2   6   4        1.64        5.15      4.54 o
  -1   6   4       57.69       64.59      6.24 o
   0   6   4       46.12       50.94      6.23 o
   1   6   4      618.33      676.34     21.13 o
   2   6   4      132.18      124.44      4.70 o
   3   6   4      646.82      686.12      8.84 o
   4   6   4        0.97       10.48      5.10 o
   5   6   4      133.81      143.38      6.42 o
   6   6   4        2.70        7.79      6.25 o
   7   6   4       76.72       88.22      7.61 o
  -6   7   4       11.66        8.76      9.79 o
  -5   7   4        0.33        2.90      8.89 o
  -4   7   4      101.18      104.19      9.02 o
  -3   7   4       29.46       21.40     10.50 o
  -2   7   4      287.12      287.21     13.06 o
  -1   7   4       22.41       18.00      6.25 o
   0   7   4      465.90      452.95      9.06 o
   1   7   4        0.09        6.97      5.40 o
   2   7   4      223.43      220.99      5.66 o
   3   7   4       30.31       36.04      6.72 o
   4   7   4      156.42      133.75     12.66 o
   5   7   4        1.22        5.05     11.99 o
   6   7   4        1.49       10.40     13.03 o
  -5   8   4        1.87        5.36      9.55 o
  -4   8   4       52.53       43.72      8.97 o
  -3   8   4       17.58       14.35     11.70 o
  -2   8   4       12.08       20.79     11.69 o
  -1   8   4       33.47       30.87      6.78 o
   0   8   4       14.21       13.91      9.19 o
   1   8   4        0.00        1.04      9.66 o
   2   8   4        9.04        2.06     10.49 o
   3   8   4       19.52       25.50     11.54 o
   4   8   4        0.17       -0.20     12.16 o
   5   8   4        8.73        3.93     12.70 o
  -4   9   4       10.38        8.19      9.92 o
  -3   9   4        0.44       -1.57     12.91 o
  -2   9   4       30.39       34.42     12.44 o
  -1   9   4        3.86        5.85     11.91 o
   0   9   4       38.21       43.24     10.50 o
   1   9   4       31.84       21.86     10.95 o
   2   9   4        1.87        2.51     11.47 o
   3   9   4       42.91       37.09     12.59 o
   4   9   4        2.14        3.51     12.75 o
   1  10   4        0.21        0.72     11.64 o
  -8   1   5      115.11      124.62      9.87 o
  -7   1   5        7.67       12.42      6.18 o
  -6   1   5      365.11      358.60      6.40 o
  -5   1   5       59.65       54.99      3.63 o
  -4   1   5      160.58      153.96      4.99 o
  -3   1   5        0.01        3.51      2.88 o
  -2   1   5       10.76       11.28      4.44 o
  -1   1   5      454.68      419.58      3.59 o
   0   1   5      115.18      104.62      2.33 o
   1   1   5       37.27       38.70      3.33 o
   2   1   5       78.33       65.47      3.83 o
   3   1   5       19.94       22.62      2.97 o
   4   1   5      110.06      122.81      3.38 o
   5   1   5       16.62       17.69      2.76 o
   6   1   5      311.74      319.42      6.47 o
   7   1   5        0.70        6.66      5.40 o
   8   1   5       22.93       27.16      8.04 o
  -8   2   5       27.05       21.17      9.54 o
  -7   2   5        7.87       15.49      7.78 o
  -6   2   5        0.44        8.97      7.15 o
  -5   2   5      470.26      460.29      5.96 o
  -4   2   5      418.71      393.16      6.46 o
  -3   2   5       48.53       42.15      1.70 o
  -2   2   5      597.71      619.71      6.41 o
  -1   2   5       73.26       60.53      3.74 o
   0   2   5      578.43      573.83     14.71 o
   1   2   5     2692.07     2753.65     29.81 o
   2   2   5       15.03       24.16      5.08 o
   3   2   5       33.30       31.75      4.89 o
   4   2   5      191.81      203.89      6.34 o
   5   2   5       24.18       18.71      3.22 o
   6   2   5      598.67      587.35     12.64 o
   7   2   5      157.74      138.04      9.28 o
   8   2   5        7.70       14.09      8.00 o
  -8   3   5        1.68        8.64      9.40 o
  -7   3   5        0.23       -0.59     11.63 o
  -6   3   5        7.93        7.67      7.52 o
  -5   3   5      134.15      136.93      7.83 o
  -4   3   5      265.32      252.47     10.70 o
  -3   3   5       16.14        9.29      8.20 o
  -2   3   5      197.28      184.92      9.62 o
  -1   3   5      217.97      182.31      6.38 o
   0   3   5      374.36      351.29      6.49 o
   1   3   5     1922.38     2002.45     17.77 o
   2   3   5       70.19       68.55      4.22 o
   3   3   5      210.91      203.08      5.80 o
   4   3   5      659.12      609.61     19.50 o
   5   3   5        0.60        5.05      4.63 o
   6   3   5       58.20       57.87      6.67 o
   7   3   5       23.45       26.39      6.02 o
   8   3   5      143.06      153.73      7.76 o
  -7   4   5      102.19      110.91     10.92 o
  -6   4   5       26.33       26.27      8.06 o
  -5   4   5      104.51      102.84      9.30 o
  -4   4   5      180.39      183.55      8.21 o
  -3   4   5       53.23       61.05      9.75 o
  -2   4   5     2777.88     2834.43      9.33 o
  -1   4   5      243.54      246.63      5.71 o
   0   4   5      294.51      316.74      5.41 o
   1   4   5      713.31      705.24      7.30 o
   2   4   5      114.87      130.57      3.66 o
   3   4   5      282.15      297.37      7.76 o
   4   4   5       15.15       17.81      4.36 o
   5   4   5       15.61       21.53      6.20 o
   6   4   5      207.18      200.42      8.21 o
   7   4   5        0.11        0.56      7.25 o
  -7   5   5        5.57       16.10      9.53 o
  -6   5   5        0.61        9.96      8.66 o
  -5   5   5      258.37      282.16     10.39 o
  -4   5   5       18.10       24.44      7.30 o
  -3   5   5       42.62       49.24     10.12 o
  -2   5   5       82.81       90.92      4.54 o
  -1   5   5      578.63      583.61     12.86 o
   0   5   5      138.73      156.38      6.39 o
   1   5   5      142.37      161.75      4.20 o
   2   5   5      127.26      109.91      3.94 o
   3   5   5      438.31      407.93      5.85 o
   4   5   5       97.30       92.47      5.17 o
   5   5   5      729.30      678.33      8.47 o
   6   5   5        4.26        8.06      5.78 o
   7   5   5      123.22      114.62      7.18 o
  -6   6   5        1.99       11.16      9.09 o
  -5   6   5       72.75       79.06      9.05 o
  -4   6   5      824.11      806.53     12.98 o
  -3   6   5       17.94       25.17     10.36 o
  -2   6   5       21.39       16.68      4.81 o
  -1   6   5      382.35      346.80     10.24 o
   0   6   5        2.51       11.10      5.89 o
   1   6   5      105.00      102.92      5.13 o
   2   6   5      746.89      773.18      8.25 o
   3   6   5       18.61       21.74      7.56 o
   4   6   5      644.46      644.95     10.95 o
   5   6   5        8.94       17.48      5.65 o
   6   6   5      587.11      542.28     12.18 o
  -6   7   5        0.00       16.62     11.53 o
  -5   7   5       38.88       38.67      9.32 o
  -4   7   5       50.75       38.02     10.44 o
  -3   7   5        5.37        3.43     10.90 o
  -2   7   5        1.59       17.62     10.91 o
  -1   7   5       12.62        7.24      6.04 o
   0   7   5      202.30      177.13      7.64 o
   1   7   5       31.98       52.52      9.60 o
   2   7   5        9.00        7.88      9.74 o
   3   7   5       19.93       20.76     10.59 o
   4   7   5        4.19       14.09     11.24 o
   5   7   5        1.51       10.90     11.77 o
   6   7   5        1.95       14.11     12.95 o
  -5   8   5        6.97       13.83      9.88 o
  -4   8   5       37.38       36.08      9.49 o
  -3   8   5       45.63       48.60     12.41 o
  -2   8   5        0.22        6.36     12.09 o
  -1   8   5      168.59      132.06      7.39 o
   0   8   5       81.82       94.49      9.72 o
   1   8   5       50.47       46.51      9.92 o
   2   8   5       18.78       29.93     10.84 o
   4   8   5       24.65       35.18     12.14 o
   5   8   5       28.89       43.51     13.48 o
  -3   9   5       11.61       14.36     13.81 o
  -2   9   5        0.45        1.15     12.33 o
  -1   9   5        2.12        9.06     12.12 o
   0   9   5       41.61       26.06     10.09 o
   1   9   5        6.69        8.58     10.72 o
   2   9   5       12.10        4.82     11.29 o
   3   9   5       60.83       39.83     12.39 o
  -8   0   6       21.37       18.32     12.20 o
  -7   0   6        2.41       -1.04     10.52 o
  -6   0   6      745.81      700.41     15.36 o
  -5   0   6      155.42      152.96     10.04 o
  -4   0   6     1169.92     1049.55     39.82 o
  -3   0   6      256.34      260.20      8.54 o
  -2   0   6     3591.33     3499.74     19.73 o
  -1   0   6      189.52      219.76     12.29 o
   0   0   6      911.82      973.10      7.44 o
   1   0   6      165.25      188.04      5.64 o
   2   0   6     1664.23     1565.99      9.04 o
   3   0   6        7.08        6.46      3.79 o
   4   0   6        1.48        2.66      3.37 o
   5   0   6      572.06      524.77     12.61 o
   6   0   6      165.97      157.56     10.28 o
   7   0   6        9.78        7.27     10.19 o
   8   0   6        1.30       -2.35     11.18 o
  -8   1   6       12.70       15.89     13.39 o
  -7   1   6       70.40       72.22      6.69 o
  -6   1   6       96.83       94.52      6.23 o
  -5   1   6       26.14       21.44      3.23 o
  -4   1   6        0.15        4.06      3.42 o
  -3   1   6      483.62      547.61     12.13 o
  -2   1   6      687.28      653.81      7.88 o
  -1   1   6       56.25       58.24      2.34 o
   0   1   6      191.48      192.73      2.90 o
   1   1   6        7.86       10.10      3.56 o
   2   1   6        2.58        1.87      2.57 o
   3   1   6      523.74      461.41      8.36 o
   4   1   6        1.33        5.99      2.95 o
   5   1   6        3.67        1.48      2.96 o
   6   1   6      218.61      206.28      6.28 o
   7   1   6       51.87       56.99      5.97 o
   8   1   6       28.81       25.38      8.10 o
  -8   2   6       36.27       28.63      9.30 o
  -7   2   6       22.27       21.83      8.49 o
  -6   2   6      287.81      297.44      9.83 o
  -5   2   6      336.01      316.76      4.93 o
  -4   2   6        1.76        3.39      2.37 o
  -3   2   6       65.88       74.63      4.28 o
  -2   2   6        6.15        9.88      3.96 o
  -1   2   6        7.32        7.51      1.88 o
   0   2   6     1232.94     1247.59     39.38 o
   1   2   6      158.78      173.00      2.95 o
   2   2   6       13.78       24.64      4.96 o
   3   2   6        0.52        4.18      4.17 o
   4   2   6      439.32      444.22      8.98 o
   5   2   6      388.78      361.54     10.13 o
   6   2   6       61.89       62.26      5.51 o
   7   2   6        8.89       11.24      5.74 o
   8   2   6      175.35      154.15      7.52 o
  -8   3   6        8.97       15.89     10.00 o
  -7   3   6       21.79       30.82     15.22 o
  -6   3   6      297.00      311.70     12.35 o
  -5   3   6        6.21       13.92      7.43 o
  -4   3   6      111.33      119.15      8.27 o
  -3   3   6      341.61      331.24     11.48 o
  -2   3   6      182.68      183.77     10.21 o
  -1   3   6      787.19      829.42     20.11 o
   0   3   6       30.97       37.60      5.27 o
   1   3   6      612.06      617.98     21.98 o
   2   3   6      469.05      507.49     10.61 o
   3   3   6      125.68      136.82      8.94 o
   4   3   6       30.26       40.60      5.88 o
   5   3   6       33.88       27.90      6.24 o
   6   3   6      110.88      131.09      6.37 o
   7   3   6        9.28        9.29      6.17 o
   8   3   6        2.83       11.14      6.87 o
  -7   4   6        2.50        5.70      9.17 o
  -6   4   6        0.78        2.02      8.34 o
  -5   4   6       68.24       76.40      8.11 o
  -4   4   6       35.35       35.99      7.33 o
  -3   4   6      192.33      197.67     11.08 o
  -2   4   6        1.09        3.18      9.32 o
  -1   4   6       85.58       79.80      2.21 o
   0   4   6      186.41      169.15      8.50 o
   1   4   6      122.55      109.02      4.83 o
   2   4   6        8.15        7.83      2.88 o
   3   4   6      371.31      376.07     12.36 o
   4   4   6       47.72       41.83      5.64 o
   5   4   6       51.36       53.53      6.43 o
   6   4   6        2.48       14.03     10.20 o
   7   4   6       20.47       15.23      6.64 o
  -7   5   6        9.23       11.19      9.49 o
  -6   5   6        6.46       11.43      8.88 o
  -5   5   6        0.00       10.92      7.74 o
  -4   5   6       62.82       68.51      8.22 o
  -3   5   6       12.91        5.18     10.05 o
  -2   5   6        0.40       10.60      9.39 o
  -1   5   6        1.40        2.46      5.01 o
   0   5   6      243.21      248.96      6.95 o
   1   5   6      134.01      142.75      4.98 o
   2   5   6       82.31       96.39      3.63 o
   3   5   6       63.39       52.47      4.02 o
   4   5   6      158.74      130.66      8.01 o
   5   5   6       66.27       72.64      5.39 o
   6   5   6       18.34       30.29      5.84 o
   7   5   6       40.49       49.75      8.33 o
  -6   6   6        1.01        8.01      9.47 o
  -5   6   6        4.08        6.27      8.75 o
  -4   6   6       44.72       54.53     11.97 o
  -3   6   6        0.46        7.07     10.43 o
  -2   6   6        0.00        4.57      4.73 o
  -1   6   6        7.72        7.59      5.62 o
   0   6   6       44.83       48.44      6.13 o
   1   6   6       17.93       17.07      8.35 o
   2   6   6       12.30        4.90      4.89 o
   3   6   6       78.54       58.19      4.46 o
   4   6   6       50.99       59.87      5.09 o
   5   6   6      100.84       89.70     11.70 o
   6   6   6       38.43       37.12     12.06 o
  -6   7   6        2.51       20.97     14.85 o
  -5   7   6        1.80        4.94      9.43 o
  -4   7   6       21.95       16.25     11.97 o
  -3   7   6        0.46       12.10     11.49 o
  -2   7   6      147.27      130.07     12.59 o
  -1   7   6        1.43        4.21      5.97 o
   0   7   6      108.27       93.47      7.05 o
   1   7   6        5.63        3.76      8.50 o
   2   7   6      164.10      162.04     11.01 o
   3   7   6       35.06       36.13     10.38 o
   4   7   6        0.06        8.66     10.89 o
   6   7   6        3.58       12.69     12.07 o
  -5   8   6        9.47       14.09     12.64 o
  -4   8   6       15.80        8.36     12.78 o
  -3   8   6        2.08       16.16     12.70 o
  -2   8   6       13.38       -3.09     12.28 o
  -1   8   6      112.47      101.44     12.78 o
   0   8   6       13.38        8.98      8.96 o
   1   8   6       14.02        4.87      9.21 o
   2   8   6       25.76       35.44     10.65 o
   3   8   6        6.44        5.56     11.08 o
   4   8   6       31.20       24.56     11.91 o
   5   8   6       34.80       30.41     12.97 o
  -3   9   6       17.78       16.73     14.16 o
  -2   9   6        0.00       12.15     13.33 o
  -1   9   6        1.56       10.71     12.45 o
   0   9   6        1.78        5.77      9.50 o
   1   9   6        0.84        2.82      9.87 o
   2   9   6        5.28        6.58     10.91 o
   3   9   6       20.79       22.89     11.87 o
  -8   1   7        4.75        5.38      9.30 o
  -7   1   7        5.68        4.24      7.33 o
  -6   1   7      180.36      174.68      6.68 o
  -5   1   7        0.04        3.67      3.38 o
  -4   1   7      419.77      416.57      5.28 o
  -3   1   7       49.65       50.90      3.05 o
  -2   1   7       31.78       36.11      2.65 o
  -1   1   7        1.09        0.74      3.70 o
   0   1   7      446.44      482.32      7.46 o
   1   1   7      941.43      914.88     16.99 o
   2   1   7       21.28       23.26      3.06 o
   3   1   7       37.73       34.56      3.81 o
   4   1   7        0.86        1.84      3.16 o
   5   1   7      137.85      134.54      3.96 o
   6   1   7      140.04      146.93      5.92 o
   7   1   7       27.83       25.21      7.66 o
   8   1   7       79.67       77.08      8.93 o
  -8   2   7       33.16       33.40      9.71 o
  -7   2   7        6.78       14.20      8.28 o
  -6   2   7        1.60        6.51      7.32 o
  -5   2   7      420.24      410.39      8.94 o
  -4   2   7      123.21      114.59      4.73 o
  -3   2   7        4.96        3.96      4.63 o
  -2   2   7      470.55      461.46      4.68 o
  -1   2   7       54.23       62.91      2.70 o
   0   2   7      341.61      376.06      5.58 o
   1   2   7       44.98       46.51      2.78 o
   2   2   7      140.62      146.90      7.95 o
   3   2   7     2586.03     2571.68     11.65 o
   4   2   7       20.91       20.47      3.59 o
   5   2   7      193.85      191.63      4.81 o
   6   2   7       46.95       42.96      5.71 o
   7   2   7       46.67       44.81      6.21 o
   8   2   7       65.48       72.63      7.21 o
  -8   3   7      194.26      231.45     12.20 o
  -7   3   7      276.85      273.32     11.23 o
  -6   3   7       97.98      101.84      8.77 o
  -5   3   7      259.89      268.35      9.10 o
  -4   3   7       55.00       55.63      8.13 o
  -3   3   7      117.99      118.58     10.14 o
  -2   3   7      101.36      128.70      9.75 o
  -1   3   7     1472.34     1468.48     16.26 o
   0   3   7      427.82      485.89      5.13 o
   1   3   7       62.89       54.89      5.09 o
   2   3   7       71.78       86.70      8.27 o
   3   3   7       26.37       20.90      7.91 o
   4   3   7       34.95       35.08      5.00 o
   5   3   7       54.55       56.77      5.64 o
   6   3   7       45.90       50.22      5.93 o
   7   3   7       22.94       20.60      6.40 o
   8   3   7        4.34        7.52      7.11 o
  -7   4   7       43.43       62.60      9.88 o
  -6   4   7        2.03        6.85      8.44 o
  -5   4   7      333.09      349.59     14.12 o
  -4   4   7      158.41      171.67      8.53 o
  -3   4   7       82.31       94.37     10.34 o
  -2   4   7      417.51      432.76     12.93 o
  -1   4   7       51.06       46.14      7.03 o
   0   4   7       19.87       19.42      5.36 o
   1   4   7      407.16      366.92      9.84 o
   2   4   7       46.40       49.55      3.95 o
   3   4   7       24.68       32.10      4.62 o
   4   4   7        1.96        2.18      9.01 o
   5   4   7       32.09       25.66      9.69 o
   6   4   7       45.69       43.14      8.00 o
   7   4   7       19.71       25.37      8.54 o
  -7   5   7        1.95       19.70     14.21 o
  -6   5   7        1.57       12.91      8.81 o
  -5   5   7        1.93        7.54      8.21 o
  -4   5   7       41.27       42.70     11.49 o
  -3   5   7        1.55        9.78     10.44 o
  -2   5   7       54.34       52.78     10.21 o
  -1   5   7      164.70      150.36      6.04 o
   0   5   7      229.25      242.86      7.06 o
   1   5   7       37.31       34.98      3.94 o
   2   5   7       10.25        2.67      2.93 o
   3   5   7       56.75       62.29      4.26 o
   4   5   7        4.00        1.19      4.28 o
   5   5   7      343.17      380.09      8.66 o
   6   5   7       31.27       28.16      7.32 o
   7   5   7      422.40      452.77     15.51 o
  -6   6   7        5.97       15.37     10.06 o
  -5   6   7        6.46       10.00      9.11 o
  -4   6   7      148.49      154.93     13.19 o
  -3   6   7       45.63       48.17     11.18 o
  -2   6   7       14.34       17.13     10.70 o
  -1   6   7       98.92       96.92      6.40 o
   0   6   7       55.46       48.22      6.41 o
   1   6   7       10.89       16.18      8.16 o
   2   6   7        2.17       -1.67      8.64 o
   3   6   7        0.99        4.60      9.25 o
   4   6   7       73.79       62.23     10.65 o
   5   6   7        4.48       10.55     10.66 o
   6   6   7      115.31      112.08     13.07 o
  -5   7   7       89.68       80.17     10.58 o
  -4   7   7        5.39        6.96     12.06 o
  -3   7   7      444.56      396.37     15.97 o
  -2   7   7        6.36        6.59     11.59 o
  -1   7   7       38.09       32.59      6.36 o
   0   7   7      331.33      303.62      8.41 o
   1   7   7       17.30       21.46      8.67 o
   2   7   7        1.54       -0.15      9.40 o
   3   7   7       15.40       12.85     10.20 o
   4   7   7        3.33       -2.10     10.52 o
   5   7   7       13.76       12.42     11.42 o
  -4   8   7        2.98        5.00     13.15 o
  -3   8   7       26.70       27.85     13.29 o
  -2   8   7       40.36       50.59     13.21 o
  -1   8   7        6.93        9.26     12.11 o
   0   8   7      104.64       79.92      9.48 o
   1   8   7        8.90        4.39      9.18 o
   2   8   7      115.53       85.69     10.93 o
   3   8   7       55.93       43.36     11.28 o
   4   8   7      120.20      112.61     12.53 o
  -3   9   7        4.51        7.35     14.43 o
  -2   9   7       17.75       25.51     13.61 o
  -1   9   7       29.79       34.14     13.14 o
   0   9   7       68.41       48.36     10.05 o
   1   9   7        0.00        1.28     10.29 o
   2   9   7        4.61       15.51     10.85 o
   3   9   7       14.94       22.58     11.60 o
  -8   0   8       26.51       46.97      9.40 o
  -7   0   8       38.86       40.17      8.03 o
  -6   0   8      244.23      258.10     19.14 o
  -5   0   8      927.67      886.45     48.11 o
  -4   0   8     1234.74     1224.55     27.78 o
  -3   0   8      323.63      311.47      5.09 o
  -2   0   8     3127.44     3264.55     20.91 o
  -1   0   8     1127.47     1174.57     18.04 o
   0   0   8     5207.30     5556.35    148.08 o
   1   0   8        0.61        1.34      4.31 o
   2   0   8      613.79      552.77     19.56 o
   3   0   8        2.34        0.61      4.02 o
   4   0   8      107.37      111.01     14.67 o
   5   0   8      889.58      852.46     15.51 o
   6   0   8        0.03       11.87      9.99 o
   7   0   8        7.31        6.76     10.64 o
   8   0   8       10.97       10.68     12.36 o
  -8   1   8        0.00        8.32      7.37 o
  -7   1   8        7.67       14.70      6.34 o
  -6   1   8       37.25       47.91      6.03 o
  -5   1   8      540.14      548.81     16.50 o
  -4   1   8       32.79       43.38      3.36 o
  -3   1   8       30.17       27.07      3.10 o
  -2   1   8     1547.38     1648.09     14.13 o
  -1   1   8      959.43     1018.66     11.55 o
   0   1   8      736.46      692.57      4.93 o
   1   1   8      699.35      707.22     16.99 o
   2   1   8       19.06       21.91      3.14 o
   3   1   8     1122.25     1081.32     16.79 o
   4   1   8       22.46       20.04      3.85 o
   5   1   8      537.81      516.59      7.94 o
   6   1   8      488.55      498.29      9.94 o
   7   1   8       18.30       10.79      7.55 o
   8   1   8       31.14       49.72     12.73 o
  -8   2   8      196.49      252.15     21.60 o
  -7   2   8       86.41      113.95      9.33 o
  -6   2   8      180.37      183.18     11.19 o
  -5   2   8      649.24      649.83      6.78 o
  -4   2   8       13.71       11.09      1.90 o
  -3   2   8      629.09      642.90     10.83 o
  -2   2   8      210.68      155.85     13.67 o
  -1   2   8        0.28        1.23      2.48 o
   0   2   8      207.60      201.31      3.02 o
   1   2   8        2.06        2.39      2.61 o
   2   2   8      944.95      945.15     31.72 o
   3   2   8      451.90      501.84      6.76 o
   4   2   8        1.45        6.61      3.68 o
   5   2   8       44.69       42.54      4.08 o
   6   2   8       65.32       74.68      5.98 o
   7   2   8       26.01       26.53      6.08 o
   8   2   8        4.38        6.94      9.11 o
  -7   3   8       45.68       52.35      9.71 o
  -6   3   8       73.11       57.56      8.40 o
  -5   3   8      319.10      377.04      7.18 o
  -4   3   8       40.54       50.28      7.22 o
  -3   3   8      161.03      155.31     10.58 o
  -2   3   8      611.10      624.43      9.69 o
  -1   3   8        0.00        1.90      1.68 o
   0   3   8        7.24        5.28      3.83 o
   1   3   8      335.17      332.77     17.67 o
   2   3   8       15.78       21.93      5.36 o
   3   3   8        3.26        6.99      5.59 o
   4   3   8        4.22        4.23      5.05 o
   5   3   8       79.63       73.00      4.53 o
   6   3   8       93.37      100.98      6.48 o
   7   3   8       28.90       26.04      6.40 o
  -7   4   8       52.18       46.60     10.25 o
  -6   4   8       47.82       46.97      8.75 o
  -5   4   8      350.31      363.47     18.80 o
  -4   4   8      156.55      146.09      8.59 o
  -3   4   8      157.06      169.90     11.49 o
  -2   4   8       31.62       31.82      9.52 o
  -1   4   8      119.20      107.95      5.52 o
   0   4   8        0.01        1.59      3.43 o
   1   4   8        9.62       16.69      7.44 o
   2   4   8       76.77       68.78      3.79 o
   3   4   8       27.25       32.99      8.87 o
   4   4   8       29.31       23.90      9.17 o
   5   4   8      150.43      164.46      8.20 o
   6   4   8        0.06       -0.29      7.36 o
   7   4   8       13.89       25.35      8.71 o
  -7   5   8       35.08       43.23     10.59 o
  -6   5   8      103.08      102.73     11.82 o
  -5   5   8        7.44       12.73      8.66 o
  -4   5   8       89.46       81.07     11.97 o
  -3   5   8        0.02       10.18     10.34 o
  -2   5   8        3.15        1.47     10.23 o
  -1   5   8       12.81       23.28      4.14 o
   0   5   8       41.60       54.02      6.03 o
   1   5   8       89.13       78.59      8.44 o
   2   5   8       25.87       32.63      8.77 o
   3   5   8        0.45        4.56      4.63 o
   4   5   8        0.26        2.47      6.59 o
   5   5   8       53.81       55.46      6.73 o
   6   5   8       15.99       15.99      8.23 o
   7   5   8       18.05       22.45     16.33 o
  -6   6   8        2.47        3.51     15.19 o
  -5   6   8        0.32        3.14      9.25 o
  -4   6   8        7.52       18.58     12.07 o
  -3   6   8       31.64       35.10     11.03 o
  -1   6   8      130.48      138.14      6.90 o
   0   6   8       19.44       12.68      6.30 o
   1   6   8        0.02        1.53      8.25 o
   2   6   8        0.00        7.79      8.95 o
   3   6   8        9.97       17.77      9.63 o
   4   6   8        8.84       20.84     10.18 o
   5   6   8        5.90        5.68     10.79 o
   6   6   8        0.36       14.38     12.18 o
  -5   7   8        0.31       13.81     10.06 o
  -4   7   8       31.68       31.39     12.79 o
  -3   7   8       14.55       22.13     12.54 o
  -2   7   8       20.74       10.39     12.12 o
  -1   7   8       38.66       30.12      6.43 o
   0   7   8       26.32       32.73      9.81 o
   1   7   8        0.00        8.02      8.72 o
   2   7   8        0.70        1.32      9.26 o
   3   7   8       14.23       15.68     10.15 o
   4   7   8        0.58       16.00     11.01 o
   5   7   8        7.96       14.71     11.72 o
  -4   8   8        1.23       16.30     13.65 o
  -3   8   8        0.64        5.74     13.15 o
  -2   8   8        3.78       13.00     13.21 o
  -1   8   8        0.10        2.40     12.40 o
   0   8   8       85.88       70.82      9.39 o
   1   8   8      101.89       88.96     10.39 o
   2   8   8        3.52       11.55     10.18 o
   3   8   8       76.61       81.65     11.90 o
   4   8   8        7.18        8.00     11.59 o
  -1   9   8        0.04       20.94     13.16 o
   1   9   8        3.38       12.56     10.33 o
   2   9   8       69.00       52.65     11.77 o
  -8   1   9       43.18       42.02      6.91 o
  -7   1   9        5.13       12.17      5.74 o
  -6   1   9       20.02       26.92      5.13 o
  -5   1   9        0.75        2.72      3.58 o
  -4   1   9        8.49        6.86      3.29 o
  -3   1   9      162.93      166.86      3.34 o
  -2   1   9       80.32       91.98      3.12 o
  -1   1   9       31.75       50.43      3.33 o
   0   1   9      479.35      540.13      5.23 o
   1   1   9       15.24       15.29      3.50 o
   2   1   9     1693.69     1673.19     31.44 o
   3   1   9       14.23       17.55      3.31 o
   4   1   9      502.82      484.93      6.48 o
   5   1   9      150.60      157.54      5.14 o
   6   1   9       85.34       81.24      7.52 o
   7   1   9        3.90       14.41      7.27 o
   8   1   9       15.15       13.63      8.77 o
  -8   2   9      221.56      240.63     12.64 o
  -7   2   9       58.34       58.23      9.21 o
  -6   2   9      201.01      197.40      7.21 o
  -5   2   9       32.74       31.67      4.30 o
  -4   2   9        0.32        6.09      3.41 o
  -3   2   9        5.99        4.38      1.54 o
  -2   2   9      336.59      321.84     12.85 o
  -1   2   9      295.61      332.56      5.74 o
   0   2   9       44.13       43.92      4.10 o
   1   2   9       78.83       96.07      6.70 o
   2   2   9       99.76      112.05      7.60 o
   3   2   9        0.78        6.18      4.18 o
   4   2   9      133.42      129.99      4.54 o
   5   2   9      233.66      233.32      7.90 o
   6   2   9       61.13       60.65     10.96 o
   7   2   9      202.09      204.55      9.80 o
  -7   3   9      138.04      132.46     10.53 o
  -6   3   9      116.40      124.59      9.54 o
  -5   3   9      431.54      457.14      7.89 o
  -4   3   9      297.60      308.78      9.33 o
  -3   3   9      823.84      844.10      9.10 o
  -2   3   9        0.02        3.38      4.24 o
  -1   3   9       27.33       29.31      1.91 o
   0   3   9      148.62      141.62      6.52 o
   1   3   9      576.34      537.95      9.75 o
   2   3   9      155.96      160.43      6.38 o
   3   3   9      180.38      169.61      6.81 o
   4   3   9       15.38       26.78      6.29 o
   5   3   9      322.35      329.49      7.62 o
   6   3   9        0.34        6.72      7.70 o
   7   3   9       25.27       20.75      6.71 o
  -7   4   9       81.75       76.67     10.67 o
  -6   4   9      446.55      478.05     16.92 o
  -5   4   9      111.20      110.63      9.10 o
  -4   4   9      766.46      783.72     17.69 o
  -3   4   9       10.55        6.50     10.44 o
  -2   4   9      105.63       88.42      4.14 o
  -1   4   9      222.74      214.22      4.35 o
   0   4   9        5.29        6.66      4.29 o
   1   4   9        2.35        4.29      4.90 o
   2   4   9        7.32        9.40      2.83 o
   3   4   9       64.68       72.66      6.49 o
   4   4   9       24.27       32.48      6.83 o
   5   4   9       46.88       45.36      7.27 o
   6   4   9        0.06        3.08      7.81 o
   7   4   9       14.87       14.17      8.44 o
  -6   5   9       27.56       33.67      9.55 o
  -5   5   9       17.19       26.65      9.10 o
  -4   5   9       20.30       20.73     11.46 o
  -3   5   9       39.03       50.27     10.99 o
  -2   5   9       83.06       84.43     11.34 o
  -1   5   9      107.02      119.99      4.63 o
   0   5   9       88.15       87.03      4.45 o
   1   5   9      212.60      201.36      9.42 o
   2   5   9        4.97        5.61      8.48 o
   3   5   9       15.01       25.62      9.52 o
   4   5   9       99.10      105.61     10.65 o
   5   5   9        2.59        5.98      7.79 o
   6   5   9        0.05        7.85      8.21 o
  -6   6   9        0.01       13.00     10.78 o
  -5   6   9        2.01        8.92      9.87 o
  -4   6   9        2.83        9.08     11.86 o
  -3   6   9        3.13        6.52     11.77 o
  -2   6   9       31.99       45.41     11.72 o
  -1   6   9       90.91       74.93     12.18 o
   0   6   9       34.84       42.55      6.65 o
   1   6   9      232.96      229.82     10.58 o
   2   6   9        2.27        5.92      9.04 o
   3   6   9       29.06       31.03      9.94 o
   4   6   9       29.14       33.46     10.68 o
   5   6   9        0.17        1.76     10.92 o
   6   6   9        6.40        9.56     10.12 o
  -5   7   9       95.16       93.58     11.16 o
  -4   7   9        0.41        5.80     13.09 o
  -3   7   9       24.80       21.90     12.76 o
  -2   7   9        5.18       11.40     12.63 o
  -1   7   9      111.71       80.74      7.16 o
   0   7   9      107.35       94.02      7.45 o
   1   7   9       50.58       38.88      9.34 o
   2   7   9        0.41        0.64      9.41 o
   3   7   9       20.20       24.60     10.63 o
   4   7   9       41.36       51.57     11.78 o
   5   7   9       11.22        6.62     11.91 o
  -4   8   9       24.66       11.97     14.19 o
  -3   8   9        0.56        0.35     13.56 o
  -2   8   9       78.80       72.13     14.12 o
  -1   8   9        4.58        6.01     12.66 o
   0   8   9        0.17        2.25      8.75 o
   1   8   9      111.81       99.22     10.87 o
   2   8   9       21.65       18.80     10.73 o
   3   8   9       12.17        8.69     11.27 o
   4   8   9       10.12       17.38     12.07 o
  -2   9   9       14.33        5.46     14.31 o
  -1   9   9        0.01        3.89     13.62 o
   1   9   9        2.99       13.73     10.81 o
   2   9   9       25.60        7.54     11.29 o
  -8   0  10       73.71       82.70     10.16 o
  -7   0  10       12.75       23.95      8.36 o
  -6   0  10      548.58      592.37     30.41 o
  -5   0  10      162.08      153.65      9.40 o
  -4   0  10       30.06       38.41      4.47 o
  -3   0  10     1059.38     1142.87     12.82 o
  -2   0  10      202.04      230.29     11.04 o
  -1   0  10       14.59        6.43      4.66 o
   0   0  10       84.92       88.23      5.18 o
   1   0  10       62.36       64.62      5.19 o
   2   0  10     1922.90     1959.61     12.56 o
   3   0  10        3.53        6.41      4.91 o
   4   0  10       61.48       57.96      5.31 o
   5   0  10      247.20      243.25      6.56 o
   6   0  10      100.92      108.71     11.38 o
   7   0  10       18.83       32.09     11.35 o
  -7   1  10        5.78       11.72      5.87 o
  -6   1  10        1.00        2.90      5.12 o
  -5   1  10      676.32      711.70     14.51 o
  -4   1  10        1.45        2.20      3.59 o
  -3   1  10       27.03       30.96      2.98 o
  -2   1  10      146.78      165.82      3.55 o
  -1   1  10        0.22        1.77      3.23 o
   0   1  10     1597.30     1723.41      9.14 o
   1   1  10       80.06      101.29      4.30 o
   2   1  10       12.13        8.89      3.51 o
   3   1  10       29.69       35.95      3.57 o
   4   1  10        4.96        7.20      4.30 o
   5   1  10      266.50      265.73      6.09 o
   6   1  10      141.61      147.71      8.28 o
   7   1  10       73.24       67.35      8.48 o
  -7   2  10       41.28       31.69      6.10 o
  -6   2  10      104.69      112.71      5.90 o
  -5   2  10      107.03      104.03      4.31 o
  -4   2  10      136.64      129.86      4.23 o
  -3   2  10      273.06      303.91      6.76 o
  -2   2  10       33.60       44.69      3.16 o
  -1   2  10        0.12       -0.04      2.67 o
   0   2  10        7.04        9.26      4.87 o
   1   2  10      138.28      140.96      7.47 o
   2   2  10      700.70      689.51      8.60 o
   3   2  10       62.80       64.65      4.69 o
   4   2  10        9.55        9.50      4.83 o
   5   2  10      283.10      284.13      6.39 o
   6   2  10        0.00        7.87      9.26 o
   7   2  10        0.77       10.18      8.53 o
  -7   3  10       91.41       92.21     10.55 o
  -6   3  10      268.12      344.22     11.10 o
  -5   3  10      121.81      113.79      6.35 o
  -4   3  10      449.01      452.49      6.03 o
  -3   3  10      425.53      417.60      6.08 o
  -2   3  10       40.63       47.07      3.00 o
  -1   3  10        4.00        5.38      6.05 o
   0   3  10        0.00        2.71      4.56 o
   1   3  10       13.39       17.98      1.11 o
   2   3  10       12.53        9.18      7.20 o
   3   3  10       39.91       49.70      6.07 o
   4   3  10       15.56       12.90      4.85 o
   5   3  10      145.23      157.04      6.27 o
   6   3  10        9.36       13.62      5.95 o
   7   3  10        0.23        4.43      8.51 o
  -7   4  10        1.79       10.99     10.29 o
  -6   4  10      266.73      320.37     11.95 o
  -5   4  10       15.09       26.72      8.74 o
  -4   4  10      271.96      292.28     14.42 o
  -3   4  10      242.33      251.19      6.65 o
  -2   4  10      403.51      399.79     13.55 o
  -1   4  10      690.86      655.81     11.90 o
   0   4  10      118.09      125.40      7.05 o
   1   4  10      194.02      189.99      8.14 o
   2   4  10       14.86       21.01      5.77 o
   3   4  10        2.72        6.27      6.15 o
   4   4  10       21.87       24.34      6.66 o
   5   4  10        1.62        8.66      7.15 o
   6   4  10        1.34        3.32     10.75 o
   7   4  10        0.03        2.65      9.11 o
  -6   5  10       26.26       21.10     10.22 o
  -5   5  10       11.14       13.24     12.86 o
  -4   5  10       57.89       39.71     11.67 o
  -3   5  10        1.02        8.48     11.04 o
  -2   5  10       68.63       83.38     12.13 o
  -1   5  10        0.46        2.48     11.04 o
   0   5  10       48.36       38.70      5.15 o
   1   5  10        5.69       13.18     10.50 o
   2   5  10       40.62       46.23      6.15 o
   3   5  10       16.72       23.99      6.55 o
   4   5  10        7.11        2.62      7.19 o
   5   5  10       11.86       15.79      8.87 o
   6   5  10       36.89       35.36     10.44 o
  -6   6  10        1.76        2.55     10.56 o
  -5   6  10        0.46       15.11     10.05 o
  -4   6  10       21.61       12.23     12.82 o
  -3   6  10      139.54      158.06     13.52 o
  -2   6  10        4.71       12.95     12.19 o
  -1   6  10       75.68       58.66     12.12 o
   0   6  10       13.68       14.12      6.60 o
   1   6  10      200.65      141.16      9.16 o
   2   6  10        7.61       30.51      9.31 o
   3   6  10       23.64       30.02     10.17 o
   4   6  10        0.74       -0.77      7.66 o
   5   6  10        3.77        3.51      8.32 o
   6   6  10        0.42        1.71      9.15 o
  -5   7  10       13.19       17.18     10.59 o
  -4   7  10        3.74       11.36     13.23 o
  -3   7  10       23.24       22.44     13.10 o
  -2   7  10      150.49      150.01     14.79 o
  -1   7  10       25.25       19.10     12.44 o
   0   7  10      301.13      316.01     20.46 o
   1   7  10        6.46        6.57      8.87 o
   2   7  10        2.08        7.85      9.83 o
   3   7  10        2.14        0.05     10.49 o
   4   7  10        1.29        4.70     11.59 o
   5   7  10       12.04       10.95      9.18 o
  -4   8  10        7.80        7.93     14.68 o
  -3   8  10       16.37       11.43     14.21 o
  -2   8  10        4.94        0.71     14.01 o
  -1   8  10       28.50       43.67     13.96 o
   0   8  10        0.04       -1.29      9.35 o
   1   8  10        4.25        1.62      9.70 o
   2   8  10       40.69       41.95     11.08 o
  -1   9  10        6.05       18.23     14.17 o
   1   9  10        9.86        7.82     10.60 o
  -7   1  11        0.18        4.69      6.02 o
  -6   1  11       69.20       72.88      5.67 o
  -5   1  11        0.95        6.04      3.84 o
  -4   1  11        4.08        5.87      3.52 o
  -3   1  11        6.44        7.60      3.14 o
  -2   1  11      140.28      137.43      3.62 o
  -1   1  11      197.67      193.13      4.30 o
   0   1  11      696.66      759.88      8.07 o
   1   1  11      103.92      105.79      4.57 o
   2   1  11       12.41       20.88      3.73 o
   3   1  11       16.13       16.33      3.63 o
   4   1  11      117.62      118.24      5.12 o
   5   1  11      107.56      115.04      6.63 o
   6   1  11       74.36       79.49      8.36 o
   7   1  11        0.00        7.74      8.51 o
  -7   2  11       39.15       48.90      6.27 o
  -6   2  11       14.96       12.70      5.30 o
  -5   2  11        8.50        7.98      3.84 o
  -4   2  11       27.26       30.78      3.76 o
  -3   2  11       67.32       69.87      3.87 o
  -2   2  11       20.94       19.92      3.21 o
  -1   2  11      619.39      633.67      6.29 o
   0   2  11       23.20       30.24      5.91 o
   1   2  11       28.06       28.23      5.06 o
   2   2  11        1.86        1.39      5.15 o
   3   2  11      325.08      313.16      7.60 o
   4   2  11      184.54      169.43      5.83 o
   5   2  11      172.14      160.03      6.24 o
   6   2  11       19.90       16.37      7.84 o
   7   2  11       15.84        7.43      9.62 o
  -7   3  11       83.32       72.71      8.10 o
  -6   3  11       94.81       94.86      7.37 o
  -5   3  11      424.50      437.06      7.05 o
  -4   3  11      224.59      223.96      4.63 o
  -3   3  11      274.48      288.42      6.78 o
  -2   3  11      475.24      493.33     15.58 o
  -1   3  11      500.27      464.89      3.08 o
   0   3  11        6.56        7.93      4.92 o
   1   3  11        7.09        3.33      6.48 o
   2   3  11      179.14      174.29      9.24 o
   3   3  11        5.83       10.97      8.57 o
   4   3  11      147.36      139.87      6.98 o
   5   3  11      146.26      141.51      7.59 o
   6   3  11        0.57        3.55      8.02 o
   7   3  11       75.31       85.63      9.37 o
  -6   4  11      108.07       93.60     10.73 o
  -5   4  11      268.16      287.69      8.15 o
  -4   4  11      886.76      895.28     19.48 o
  -3   4  11        1.26       18.00     11.19 o
  -2   4  11      697.10      691.37     16.66 o
  -1   4  11       51.17       53.60      4.25 o
   0   4  11      959.07     1010.97      9.76 o
   1   4  11      417.41      433.73     10.01 o
   2   4  11       12.63       17.02      7.95 o
   3   4  11       18.10       17.46      6.47 o
   4   4  11        8.21       17.19      7.21 o
   5   4  11       28.85       32.54      5.60 o
   6   4  11        0.82        0.60      8.08 o
  -6   5  11       77.72       62.26     11.11 o
  -5   5  11        0.24        6.37      9.72 o
  -4   5  11        4.91        3.85     11.88 o
  -3   5  11       89.80       92.34     12.35 o
  -2   5  11       49.19       52.60     11.89 o
  -1   5  11      449.76      414.18     15.56 o
   0   5  11        2.00        3.43      4.94 o
   1   5  11       53.25       31.68      7.61 o
   2   5  11        1.63        9.90      6.18 o
   3   5  11      290.90      280.84      9.42 o
   4   5  11      201.43      218.62      8.76 o
   5   5  11        0.43        0.21      7.84 o
   6   5  11       30.17       26.60      9.11 o
  -5   6  11       26.14       42.52     10.39 o
  -4   6  11       22.60       24.76     12.66 o
  -3   6  11        0.56       10.61     12.63 o
  -2   6  11      122.96      153.32     14.22 o
  -1   6  11        0.22       13.41     11.79 o
   0   6  11      431.45      418.09     15.65 o
   1   6  11      135.96      153.50      6.93 o
   2   6  11      313.64      262.38      8.93 o
   3   6  11       80.36       88.13      7.69 o
   4   6  11      234.55      217.40      9.41 o
   5   6  11        0.29        5.37      8.50 o
  -4   7  11        6.73        5.75     14.25 o
  -3   7  11      134.06      141.12     15.21 o
  -2   7  11        2.46       -0.48     13.09 o
  -1   7  11       29.69       25.21     12.75 o
   0   7  11       31.14       21.23     13.00 o
   1   7  11       47.18       50.88     10.10 o
   2   7  11       10.07       13.11      7.10 o
   3   7  11        1.97        9.61      7.74 o
   4   7  11       59.26       68.62      8.94 o
  -3   8  11        7.43        7.49     14.90 o
  -2   8  11        0.18       16.97     14.52 o
  -1   8  11       14.60       13.32     13.52 o
   0   8  11       40.34       41.12     10.11 o
   1   8  11       35.14       34.70     10.72 o
   2   8  11       26.78       28.73     10.82 o
   3   8  11       40.36       36.13      8.48 o
  -7   0  12        8.24       10.45      8.60 o
  -6   0  12        1.00        6.15      7.71 o
  -5   0  12       18.17       21.58      4.88 o
  -4   0  12      169.18      135.21      5.45 o
  -3   0  12      115.24      147.08      5.29 o
  -2   0  12       52.60       66.39      5.73 o
  -1   0  12       26.12       41.53      9.62 o
   0   0  12      393.64      313.29      6.82 o
   1   0  12       84.36       67.88      7.79 o
   2   0  12      921.32      953.76     39.34 o
   3   0  12        3.31        3.93      5.30 o
   4   0  12       15.78       16.82      5.50 o
   5   0  12       19.43       22.67      5.40 o
   6   0  12        0.40        4.34     10.13 o
   7   0  12        4.75        9.70     11.43 o
  -7   1  12       18.90       24.72      6.40 o
  -6   1  12        0.07        4.66      5.39 o
  -5   1  12      160.44      154.54      4.80 o
  -4   1  12      114.49      103.46      4.24 o
  -3   1  12      120.89      108.16      3.80 o
  -2   1  12        0.64        2.78      3.13 o
  -1   1  12        9.22        5.44      3.58 o
   0   1  12        0.09        1.52      5.40 o
   1   1  12      295.77      313.63      6.87 o
   2   1  12      130.95      125.30      9.43 o
   3   1  12       31.20       44.26      3.94 o
   4   1  12      108.80      127.07      5.45 o
   5   1  12       27.23       31.68      5.08 o
   6   1  12       21.89       22.83      8.00 o
   7   1  12        0.00       10.88     12.30 o
  -7   2  12        1.06        6.50      6.95 o
  -6   2  12       46.46       53.83      5.73 o
  -5   2  12       33.20       43.86      4.84 o
  -4   2  12        0.39        1.88      3.71 o
  -3   2  12       21.12       27.65      3.78 o
  -2   2  12       22.37       25.39      3.36 o
  -1   2  12      148.04      147.50      3.61 o
   0   2  12       11.83       10.90      4.70 o
   1   2  12       68.68       64.29      7.01 o
   2   2  12       94.97       83.07      7.27 o
   3   2  12       11.19       13.21      8.72 o
   4   2  12      410.55      421.72      7.42 o
   5   2  12       19.70       15.26      5.10 o
   6   2  12       58.61       67.78      8.63 o
   7   2  12       27.06       33.16      9.02 o
  -7   3  12       44.10       41.75     10.63 o
  -6   3  12       55.21       40.40      7.25 o
  -5   3  12      565.30      618.27      6.80 o
  -4   3  12       37.21       37.25      3.88 o
  -3   3  12      523.00      571.67      8.43 o
  -2   3  12        3.29        4.54      3.12 o
  -1   3  12      536.00      537.09     15.10 o
   0   3  12        3.50       10.36      5.30 o
   1   3  12       50.63       64.57      7.62 o
   2   3  12        0.04        4.43      7.83 o
   3   3  12       61.52       58.55      6.25 o
   4   3  12       17.77       22.89      6.20 o
   5   3  12       14.36       21.65      6.85 o
   6   3  12       35.52       32.96      8.74 o
   7   3  12       74.42       71.12     10.16 o
  -6   4  12      138.05      140.68     11.16 o
  -5   4  12       26.99       40.79      6.78 o
  -4   4  12      208.19      202.87     13.80 o
  -3   4  12      390.26      352.27     14.65 o
  -2   4  12      184.36      188.29     13.04 o
  -1   4  12      152.29      166.85     12.87 o
   0   4  12        3.16        5.46     10.97 o
   1   4  12      194.00      186.51      8.55 o
   2   4  12        8.02       -0.11      8.06 o
   3   4  12        1.77       10.62      9.24 o
   4   4  12       13.39       14.81     10.21 o
   5   4  12       24.87       27.90      7.06 o
   6   4  12       13.50       18.87     12.56 o
  -6   5  12       25.79       19.61     10.64 o
  -5   5  12        0.01        4.30      9.98 o
  -4   5  12        1.02       13.22     12.54 o
  -3   5  12        4.48        8.44     11.67 o
  -2   5  12      433.15      439.69     16.19 o
  -1   5  12       23.14       22.04     12.57 o
   0   5  12      682.64      688.45     17.43 o
   1   5  12      133.26      101.78      8.44 o
   2   5  12       78.17       84.70      9.25 o
   3   5  12       81.32       72.99      7.51 o
   4   5  12        0.47        3.78      7.51 o
   5   5  12       10.03       17.10      8.39 o
   6   5  12        1.72       14.19      8.72 o
  -5   6  12       16.79       19.04     10.84 o
  -4   6  12       33.52       27.68     13.34 o
  -3   6  12        1.37        0.14     12.87 o
  -2   6  12       35.03       32.20     12.69 o
  -1   6  12      220.94      227.73     14.78 o
   0   6  12       20.40       29.11     12.23 o
   2   6  12       48.64       55.17      7.18 o
   3   6  12        9.41       24.22      7.68 o
   4   6  12        0.03       13.97     11.40 o
   5   6  12        0.81        4.54      8.89 o
  -4   7  12        3.33       -2.72     14.74 o
  -3   7  12        0.00        8.73     14.49 o
  -2   7  12        0.45        5.47     14.14 o
  -1   7  12        0.06       10.94     13.04 o
   1   7  12        6.70        6.34      9.56 o
   2   7  12      166.66      151.44     12.09 o
   3   7  12        0.46       -1.20     10.98 o
   4   7  12        8.50        7.75      8.76 o
  -3   8  12       56.15       51.21     16.41 o
  -2   8  12        5.53        9.16     15.00 o
  -1   8  12       23.78       15.66     14.30 o
   1   8  12       34.80       16.65     10.44 o
   2   8  12       13.33       11.68     11.40 o
  -7   1  13        0.92        0.94      9.37 o
  -6   1  13        5.04        8.10      5.65 o
  -5   1  13       17.39       15.94      4.24 o
  -4   1  13       27.42       23.76      3.95 o
  -3   1  13        0.03        4.85      3.43 o
  -2   1  13      181.11      157.49      3.91 o
  -1   1  13       33.15       27.69      4.01 o
   0   1  13        3.88        7.51      4.30 o
   1   1  13       30.60       32.00      4.52 o
   2   1  13        9.57       11.03      4.20 o
   3   1  13        0.50        4.04      3.87 o
   4   1  13      110.66      121.69      9.29 o
   5   1  13       63.84       59.85      5.83 o
   6   1  13        2.73       19.41      8.13 o
   7   1  13        0.79        2.83      9.01 o
  -7   2  13        1.54        9.11      7.29 o
  -6   2  13        2.16        8.56      5.79 o
  -5   2  13        7.81        7.45      4.30 o
  -4   2  13       68.78       75.06      4.23 o
  -3   2  13      283.27      254.19      5.04 o
  -2   2  13        0.37        3.84      3.43 o
  -1   2  13      612.94      637.23     12.76 o
   0   2  13        3.64       15.14      6.47 o
   1   2  13      973.54      956.85     10.63 o
   2   2  13      161.97      173.21      8.03 o
   3   2  13       25.34       15.55      5.93 o
   4   2  13       28.40       34.02      5.41 o
   5   2  13       35.36       25.27      5.63 o
   6   2  13        9.90       10.70      8.38 o
   7   2  13       49.91       53.80      9.83 o
  -6   3  13        0.03        4.68      9.29 o
  -5   3  13        0.26        4.75      6.24 o
  -4   3  13      348.60      392.37     10.06 o
  -3   3  13      109.96      100.35      7.56 o
  -2   3  13      223.37      211.22      8.28 o
  -1   3  13       10.23       18.22      6.87 o
   0   3  13      806.71      734.58     10.71 o
   1   3  13      445.48      455.84     31.79 o
   2   3  13       16.33       26.00      6.00 o
   3   3  13        7.46        6.41      5.94 o
   4   3  13      125.60      118.18      7.33 o
   5   3  13      100.85       79.88      7.49 o
   6   3  13       93.65       99.35     13.28 o
  -6   4  13       63.30       79.21     11.34 o
  -5   4  13        7.51       10.64      7.01 o
  -4   4  13      160.09      185.94      8.91 o
  -3   4  13      145.32      165.29     13.31 o
  -2   4  13      670.62      696.51     17.79 o
  -1   4  13       35.70       56.71     12.33 o
   0   4  13        1.64        8.20      5.61 o
   1   4  13      105.33      107.78      8.49 o
   2   4  13        9.69       11.06      8.35 o
   3   4  13       63.76       74.25      9.96 o
   4   4  13        4.76       12.15      6.63 o
   5   4  13        0.01       -0.27      7.06 o
   6   4  13       30.47       27.68     13.57 o
  -5   5  13       58.05       66.36      7.85 o
  -4   5  13       42.93       36.75     13.26 o
  -3   5  13       44.43       52.46     12.68 o
  -2   5  13       86.68      112.13     13.56 o
  -1   5  13       17.85       20.71     12.39 o
   0   5  13       11.48       43.36     11.93 o
   1   5  13     1705.44     1781.75     18.54 o
   2   5  13       15.67       15.13      8.84 o
   3   5  13      456.23      449.77     14.24 o
   4   5  13      224.82      220.00     13.55 o
   5   5  13      356.70      375.08     27.57 o
  -5   6  13       13.41       24.52     11.29 o
  -4   6  13       40.65       22.10     14.27 o
  -3   6  13       34.68       37.36     13.94 o
  -2   6  13       34.16       28.92     13.93 o
  -1   6  13       75.48       71.41     13.18 o
   0   6  13        2.97       20.94     12.79 o
   2   6  13      195.53      203.09     11.48 o
   3   6  13       26.92       27.38      7.74 o
   4   6  13      256.04      265.08     10.17 o
   5   6  13       21.95       17.77      9.23 o
  -4   7  13        6.95       19.97     15.01 o
  -3   7  13       44.19       38.01     14.72 o
  -2   7  13        0.14       17.15     14.62 o
  -1   7  13        2.67        1.30     13.42 o
   3   7  13       24.54       41.49      8.32 o
  -2   8  13       14.75       20.73     15.60 o
  -1   8  13        5.63        3.33     14.79 o
   2   8  13        1.78        9.47     11.81 o
  -7   0  14       44.43       69.51      9.74 o
  -6   0  14      143.80      129.69      9.30 o
  -5   0  14       37.82       36.07      5.42 o
  -4   0  14      278.47      270.09      9.17 o
  -3   0  14       46.85       40.95      5.05 o
  -2   0  14       47.77       33.41      6.05 o
  -1   0  14       67.72       81.88      7.66 o
   0   0  14      116.30       90.82      8.75 o
   1   0  14       38.01       29.96      7.79 o
   2   0  14      133.38      128.94      7.00 o
   3   0  14        0.01       12.18      6.14 o
   4   0  14      231.54      232.51      7.72 o
   5   0  14        4.91        9.33      6.03 o
   6   0  14        7.24        9.02     11.08 o
  -6   1  14       20.56       21.34      5.86 o
  -5   1  14        0.61        4.78      4.27 o
  -4   1  14      242.72      234.97      5.18 o
  -3   1  14        0.58        2.16      3.98 o
  -2   1  14      133.74      114.46      3.97 o
  -1   1  14       11.71       16.98      3.97 o
   0   1  14      321.22      335.73      6.55 o
   1   1  14        6.52        9.15      4.48 o
   2   1  14        7.78       13.98      4.68 o
   3   1  14      688.24      654.72      9.21 o
   4   1  14       91.37       95.65      5.93 o
   5   1  14       23.26       27.54      5.72 o
   6   1  14        8.78        3.83     12.24 o
  -6   2  14        9.31       16.63      5.95 o
  -5   2  14       10.44        6.36      4.41 o
  -4   2  14       42.76       40.19      4.20 o
  -3   2  14       55.97       53.30      4.26 o
  -2   2  14      217.62      242.21      4.73 o
  -1   2  14       69.54       69.61      6.10 o
   0   2  14     1603.34     1617.73     21.47 o
   1   2  14        1.13       12.57      6.03 o
   2   2  14      421.78      467.55      9.27 o
   3   2  14       20.48       16.87      6.21 o
   4   2  14       17.72       11.38      6.48 o
   5   2  14        0.82       10.31      7.82 o
   6   2  14       12.37       15.96      8.70 o
  -6   3  14        6.61        6.86     10.26 o
  -5   3  14       74.65       70.43      7.07 o
  -4   3  14       14.12       20.91      8.16 o
  -3   3  14      367.49      346.61      9.69 o
  -2   3  14       28.36       20.90      6.87 o
  -1   3  14      262.97      265.87      9.11 o
   0   3  14      466.18      458.58      7.32 o
   1   3  14        0.97        7.46      6.38 o
   2   3  14        7.02        7.58      5.97 o
   3   3  14       72.87       60.56      6.88 o
   4   3  14        3.21       10.50      6.77 o
   5   3  14        0.12        9.92      8.42 o
   6   3  14       30.17       43.01     13.26 o
  -6   4  14       28.62       32.09     10.84 o
  -5   4  14       18.83       22.91      7.16 o
  -4   4  14      168.43      160.40     10.25 o
  -3   4  14       18.02        9.16      7.70 o
  -2   4  14        6.31       -1.99     11.91 o
  -1   4  14      516.35      509.46     16.56 o
   0   4  14       94.32       66.81     11.85 o
   1   4  14      137.10      122.70      8.78 o
   2   4  14       15.31        9.25      8.82 o
   3   4  14       31.44       38.59      6.99 o
   4   4  14        5.81       10.37      7.17 o
   5   4  14        0.70        5.56      7.93 o
  -5   5  14       34.66       27.95      8.00 o
  -4   5  14       11.71       13.94     13.45 o
  -3   5  14       19.17       10.00     13.04 o
  -2   5  14       54.83       48.53     13.13 o
  -1   5  14        3.78        9.37     12.12 o
   0   5  14      202.76      212.18     14.00 o
   1   5  14        0.09        1.51      8.12 o
   2   5  14      408.78      444.11     13.17 o
   3   5  14       51.36       43.12     10.42 o
   4   5  14       19.02       25.66     11.18 o
   5   5  14       35.13       32.21      8.41 o
  -4   6  14        1.60        9.83     14.09 o
  -3   6  14       38.68       28.96     13.83 o
  -2   6  14       68.07       81.99     14.92 o
  -1   6  14        5.60       23.21     13.32 o
   0   6  14        2.69       10.63     12.98 o
   2   6  14        0.10        5.47      9.50 o
   3   6  14       57.12       60.51     11.36 o
   4   6  14       24.35       15.18     12.16 o
  -3   7  14        4.44       11.51     15.34 o
  -2   7  14       24.94       11.71     14.81 o
  -1   7  14        0.70        6.32     14.03 o
  -6   1  15        0.00        3.57      6.94 o
  -5   1  15       53.31       40.04      4.74 o
  -4   1  15       85.44      100.41      4.77 o
  -3   1  15        6.64        8.81      3.75 o
  -2   1  15       20.18       23.88      3.72 o
  -1   1  15        9.31        6.21      4.04 o
   0   1  15        5.82        7.53      4.80 o
   1   1  15      127.32      114.13     11.79 o
   2   1  15      219.75      229.97      9.40 o
   3   1  15        0.43        5.52      4.79 o
   4   1  15      277.00      321.94      7.62 o
   5   1  15        0.02        8.69      6.10 o
   6   1  15      216.61      235.36     10.78 o
  -6   2  15       20.88       15.27      9.84 o
  -5   2  15        3.38       10.28      6.27 o
  -4   2  15       27.17       25.09      6.21 o
  -3   2  15       22.82       14.80      6.98 o
  -2   2  15        9.40       13.78      6.71 o
  -1   2  15       72.45       89.04      7.80 o
   0   2  15      178.90      178.60      8.03 o
   1   2  15      317.46      328.70      8.56 o
   2   2  15       20.06       24.28      6.41 o
   3   2  15      459.90      472.95      9.67 o
   4   2  15       12.74       12.01      6.67 o
   5   2  15       45.50       45.41      6.20 o
   6   2  15        7.72        8.76      8.98 o
  -6   3  15        8.78       23.29     10.72 o
  -5   3  15       45.56       47.12      7.02 o
  -4   3  15        6.93       12.73      7.80 o
  -3   3  15       37.15       53.55      7.89 o
  -2   3  15      629.76      642.00     19.58 o
  -1   3  15        4.42        4.64      6.96 o
   0   3  15      170.79      176.55      8.65 o
   1   3  15      327.88      360.57      8.65 o
   2   3  15       85.49       66.07      7.04 o
   3   3  15        0.87       -0.77      7.02 o
   4   3  15       29.48       23.80      7.20 o
   5   3  15        6.18        8.97      7.15 o
   6   3  15       14.84       16.46     13.08 o
  -5   4  15       46.25       53.55      7.78 o
  -4   4  15        0.46        5.42      8.16 o
  -3   4  15       45.49       55.26      8.44 o
  -2   4  15       15.13       19.10      7.66 o
  -1   4  15      142.10      195.60      9.37 o
   0   4  15       86.12      118.70     12.73 o
   1   4  15       54.21       49.65      7.52 o
   2   4  15        3.18        4.04      6.48 o
   3   4  15      143.06      160.25      8.32 o
   4   4  15       15.20        5.99      7.71 o
   5   4  15       84.51       79.06      8.82 o
  -5   5  15        3.95       17.01     11.16 o
  -4   5  15       59.09       59.84      9.27 o
  -3   5  15        0.75       15.01     13.66 o
  -2   5  15        8.76       25.87     13.99 o
  -1   5  15       13.31       12.29     12.92 o
   0   5  15        0.80        0.30     11.83 o
   2   5  15       16.59        9.39      9.56 o
   3   5  15      210.21      206.51     12.58 o
   4   5  15       26.04       26.66      8.04 o
  -4   6  15        3.25       13.56     15.22 o
  -3   6  15        0.56        1.35     14.49 o
  -2   6  15       17.03       20.03     14.17 o
  -1   6  15        5.15        9.47     13.42 o
   3   6  15       41.71       29.57     11.49 o
   4   6  15      143.15      123.41     13.79 o
  -2   7  15        9.02       11.00     14.97 o
  -6   0  16      211.34      243.65     10.74 o
  -5   0  16       57.23       49.19      6.29 o
  -4   0  16        0.19        9.45      5.51 o
  -3   0  16      412.10      411.75     13.13 o
  -2   0  16       23.25       39.58      6.66 o
  -1   0  16       86.34      110.06      7.11 o
   0   0  16      376.58      370.25     12.85 o
   1   0  16       10.79       12.26      8.21 o
   2   0  16       11.16       16.22      9.01 o
   3   0  16       57.12       67.65      7.07 o
   4   0  16      257.37      238.20      8.70 o
   5   0  16        1.17       -2.10      6.86 o
   6   0  16      115.36      131.43     14.34 o
  -6   1  16        0.04       18.43      9.66 o
  -5   1  16        3.49        7.47      5.24 o
  -4   1  16        0.43        6.42      4.49 o
  -3   1  16      153.01      154.11      5.49 o
  -2   1  16        9.66        5.44      3.77 o
  -1   1  16       11.88       19.75      5.21 o
   0   1  16     1269.07     1250.66     13.27 o
   1   1  16      597.28      578.64     34.44 o
   2   1  16       16.68       23.70      5.10 o
   3   1  16        3.74        4.96      5.13 o
   4   1  16       12.20       14.20      6.09 o
   5   1  16      342.85      379.49     13.32 o
   6   1  16       66.31       69.12     10.02 o
  -6   2  16        0.31       -0.63     14.30 o
  -5   2  16        0.53       -0.51      6.58 o
  -4   2  16       89.37       92.65      9.46 o
  -3   2  16      227.32      233.90      9.51 o
  -2   2  16       70.43       40.63      7.23 o
  -1   2  16       71.09       82.46      7.78 o
   0   2  16      133.32       99.00      7.49 o
   1   2  16       14.71       20.45      6.81 o
   2   2  16      839.22      826.22     31.39 o
   3   2  16        0.01       12.86      6.64 o
   4   2  16      459.52      511.37     17.44 o
   5   2  16       12.96       17.54      7.36 o
  -5   3  16        0.08        4.07      7.01 o
  -4   3  16       76.50       82.16      8.52 o
  -3   3  16       66.11       74.22      8.43 o
  -2   3  16       87.98       95.33      8.52 o
  -1   3  16       32.30       46.07      8.97 o
   0   3  16      107.24      114.50      8.14 o
   1   3  16      206.08      234.42      8.43 o
   2   3  16       25.33       11.88      7.10 o
   3   3  16       60.63       59.80      7.63 o
   4   3  16       54.30       53.07      7.76 o
   5   3  16        3.14        1.94      7.77 o
  -5   4  16       83.56       88.44     11.05 o
  -4   4  16       12.67       18.85      8.80 o
  -3   4  16        3.56        4.29      8.31 o
  -2   4  16       29.17       21.73      8.35 o
  -1   4  16       43.99       39.77      8.10 o
   0   4  16       79.44       66.02      8.45 o
   1   4  16       31.72       42.21      6.94 o
   2   4  16       15.12       20.31      7.19 o
   3   4  16        8.51       13.31      7.59 o
   4   4  16        0.12        6.83      7.95 o
   5   4  16       12.70       13.22     10.47 o
  -4   5  16       25.56       15.80      9.43 o
  -3   5  16        0.95        4.31      8.85 o
  -2   5  16        0.20        9.28     13.57 o
  -1   5  16        2.50       13.13     12.99 o
   2   5  16        0.71       15.88      9.83 o
   3   5  16        0.01        8.76      7.71 o
   4   5  16       21.47       23.90      8.47 o
  -3   6  16        8.51       11.08     14.97 o
  -2   6  16       29.64       53.39     15.57 o
  -1   6  16      178.85      133.35     15.49 o
  -1   7  16        0.10       10.47     14.53 o
  -5   1  17        3.81        3.63      6.46 o
  -4   1  17       31.18       22.30      6.33 o
  -3   1  17        4.51       16.63      7.00 o
  -2   1  17      252.08      168.27      6.53 o
  -1   1  17       58.70       41.44      5.46 o
   0   1  17       22.79       22.47      6.38 o
   1   1  17       26.42       25.86      6.61 o
   2   1  17      133.29      130.12      6.18 o
   3   1  17        6.38        7.82      5.89 o
   4   1  17      313.37      308.42      9.68 o
   5   1  17        0.11        4.75      6.45 o
  -5   2  17        3.83        6.24      9.61 o
  -4   2  17       53.05       33.65      6.62 o
  -3   2  17       46.76       31.78      7.52 o
  -2   2  17       39.84       39.56      7.55 o
  -1   2  17       49.97       44.66     11.01 o
   0   2  17        2.68        1.69      9.13 o
   1   2  17       12.98       16.76     10.09 o
   2   2  17       43.84       57.36      8.34 o
   3   2  17        0.18        6.35      7.04 o
   4   2  17        7.42        4.09      7.47 o
   5   2  17       32.74       26.83      8.01 o
  -5   3  17      107.82      113.21     11.27 o
  -4   3  17        4.30       10.92      7.98 o
  -3   3  17        8.84       17.29      8.04 o
  -2   3  17        8.92        6.62      8.01 o
  -1   3  17      131.07      125.86      9.09 o
   0   3  17        1.48        6.52     10.79 o
   1   3  17      125.23      119.30      8.09 o
   2   3  17        1.76        9.49      7.17 o
   3   3  17       17.91       11.17      7.49 o
   4   3  17       10.02        9.13      7.60 o
   5   3  17       27.23       26.60      8.35 o
  -4   4  17        1.19        6.51      9.11 o
  -3   4  17        9.35       19.79      8.87 o
  -2   4  17        1.69        9.47      8.39 o
  -1   4  17        3.64       15.70     14.51 o
   0   4  17       88.20       94.72     11.98 o
   1   4  17       20.22       21.58     11.43 o
   2   4  17       23.16       29.62      7.66 o
   3   4  17       58.92       64.51      8.85 o
   4   4  17        5.82        6.88      8.37 o
  -3   5  17       30.46       32.33      9.65 o
  -2   5  17        3.02        6.68      9.19 o
  -1   5  17        5.72       14.83      9.08 o
   0   5  17       35.71       30.00     11.24 o
   1   5  17       87.54       88.79     13.07 o
   2   5  17        2.50       11.61     12.05 o
   3   5  17       43.58       45.30      8.59 o
  -2   6  17        5.76       14.08     14.73 o
  -1   6  17       23.47       18.04     14.17 o
  -5   0  18        0.95        8.90     11.98 o
  -4   0  18      427.35      446.27     16.22 o
  -3   0  18       40.37       49.94      6.16 o
  -2   0  18       74.95       88.14      8.10 o
  -1   0  18      253.69      242.64      8.79 o
   0   0  18        2.89        3.42      9.06 o
   1   0  18      121.31      123.24     11.55 o
   2   0  18      120.58      124.13     11.24 o
   4   0  18        1.56       -0.44      7.35 o
   5   0  18       97.36       93.10      8.96 o
  -5   1  18       36.60       55.13      9.83 o
  -4   1  18       20.82       25.21      6.76 o
  -3   1  18       51.59       50.26      6.21 o
  -2   1  18       50.06       46.13      5.94 o
  -1   1  18       50.39       53.07      5.91 o
   0   1  18      301.04      337.83      9.18 o
   1   1  18       42.14       34.42      7.02 o
   2   1  18      170.94      188.02      8.18 o
   3   1  18      357.27      375.72      8.29 o
   4   1  18        0.86        7.53      7.88 o
   5   1  18       39.38       45.22      7.27 o
  -5   2  18        0.00        7.49     10.00 o
  -4   2  18       20.23       21.97      7.01 o
  -3   2  18       22.09       47.50     20.21 o
  -2   2  18        0.34       12.87      7.48 o
  -1   2  18      163.03      149.49      8.85 o
   0   2  18      124.28      109.42     10.85 o
   1   2  18       44.78       57.29     11.03 o
   2   2  18      110.33       84.19      8.00 o
   3   2  18        0.08       12.75      7.50 o
   4   2  18       11.10       14.33      7.92 o
  -4   3  18       19.67       16.78      7.49 o
  -3   3  18       37.88       48.81      8.81 o
  -2   3  18        2.31        7.73      8.26 o
  -1   3  18       15.47       11.20      7.95 o
   0   3  18      103.71      103.39     13.07 o
   1   3  18       52.84       63.48     11.22 o
   2   3  18       89.90       86.48      8.28 o
   3   3  18       22.53       25.55      7.96 o
   4   3  18        3.63        4.01      8.09 o
  -4   4  18        0.12        0.43      9.50 o
  -3   4  18      102.55      109.86     10.17 o
  -2   4  18       24.15       38.64      9.40 o
  -1   4  18        0.49        0.78      8.43 o
   1   4  18        0.82        2.07     11.07 o
   2   4  18        0.00       -0.28      7.80 o
   3   4  18        4.25        2.84     11.24 o
  -3   5  18        2.76       18.52      9.80 o
  -2   5  18       54.55       54.20     10.02 o
  -1   5  18       14.78       33.32      9.30 o
   0   5  18      110.55       78.19     13.61 o
   1   5  18        3.78        1.41     11.41 o
   2   5  18       12.29       17.91     12.04 o
  -1   6  18        4.41       21.78     10.38 o
   0   6  18       25.97       31.10     13.13 o
   1   6  18       10.59       16.53     13.89 o
  -4   1  19        2.62        9.00      6.85 o
  -3   1  19       20.74        8.46      6.13 o
  -2   1  19       10.06       21.78      6.28 o
  -1   1  19        3.92        7.18      5.93 o
   0   1  19       24.60       29.64      6.78 o
   1   1  19        3.95        8.43      6.97 o
   2   1  19        4.45       13.14      7.25 o
   3   1  19        6.23        8.53      6.19 o
   4   1  19       91.21       90.63      8.94 o
  -4   2  19       29.04       20.53      7.33 o
  -3   2  19      120.71       92.52     10.48 o
  -2   2  19       17.64       17.89      8.20 o
  -1   2  19       51.40       34.40      8.07 o
   0   2  19      208.33      132.71     11.42 o
   1   2  19        0.03        5.26     10.21 o
   2   2  19       42.09       45.88      8.18 o
   3   2  19        9.68       12.85      7.84 o
   4   2  19       20.59       29.79      8.28 o
  -4   3  19        5.61       11.29      7.72 o
  -3   3  19        0.26        6.34      8.64 o
  -2   3  19        0.30       15.56      8.65 o
  -1   3  19       87.84       89.16      8.91 o
   0   3  19       15.28       13.05     11.70 o
   1   3  19       16.67       13.69     10.84 o
   2   3  19       56.26       53.82      8.22 o
   3   3  19       17.84       10.90      8.02 o
  -3   4  19        3.87       14.75      9.95 o
  -2   4  19       35.58       38.32     10.06 o
  -1   4  19        0.71        3.66      9.26 o
   0   4  19        0.00        5.82     11.89 o
   1   4  19        7.74        6.84     12.58 o
   2   4  19        0.45        7.53     13.00 o
   3   4  19       12.79       12.23      8.72 o
  -1   5  19      102.49      128.99     11.11 o
   0   5  19       99.85      108.09     13.64 o
   1   5  19        4.07       19.16     13.25 o
  -4   0  20       17.14       22.75     11.09 o
  -3   0  20       15.40       11.69     10.19 o
  -2   0  20       35.84       42.31     10.54 o
  -1   0  20       51.47       56.04     10.88 o
   0   0  20        4.27       10.08     10.84 o
   1   0  20       30.69       31.64     10.42 o
   2   0  20       26.48       14.62     10.13 o
   3   0  20        1.59       14.03     10.09 o
  -4   1  20        0.30        0.79     11.26 o
  -3   1  20       68.62       68.82      7.47 o
  -2   1  20        5.59        4.15      6.34 o
  -1   1  20        6.33        8.12      6.18 o
   0   1  20      139.88      140.73      8.50 o
   1   1  20       39.79       27.94      7.34 o
   2   1  20       25.11       34.16      7.61 o
   3   1  20       12.15       10.78     11.03 o
  -3   2  20        2.78       28.68      9.04 o
  -2   2  20        7.25       15.26      8.52 o
  -1   2  20        6.60       19.50      8.05 o
   0   2  20        0.45        5.38     10.37 o
   1   2  20        1.01        8.44     10.09 o
   2   2  20        0.94       10.72     10.67 o
   3   2  20       19.78       21.96      8.40 o
  -3   3  20       19.91       18.70      9.21 o
  -2   3  20        1.99        7.14      8.89 o
  -1   3  20       49.18       38.77      8.73 o
   0   3  20       35.40       30.45     12.16 o
   1   3  20       13.00        5.79     10.72 o
  -2   4  20        1.19        1.33      9.79 o
  -1   4  20       38.68       39.32     10.12 o
   0   4  20        0.72        0.02     12.38 o
   1   4  20       23.41       19.94     13.87 o
  -3   1  21        7.86        2.37     11.92 o
  -2   1  21       13.26       11.53      8.26 o
  -1   1  21       35.99       25.59      8.16 o
   0   1  21      102.53       99.44      9.64 o
   1   1  21        2.09       10.97     11.32 o
   2   1  21        6.34       10.42      7.75 o
  -2   2  21        2.85       10.00      8.51 o
  -1   2  21       62.42      102.94     12.33 o
   0   2  21       19.44       22.39     11.83 o
   1   2  21       53.19       37.84     11.22 o
   2   2  21       13.59        7.83     11.17 o
  -1   3  21       40.51       41.14      9.15 o
   0   3  21       65.69       85.50     13.38 o
   1   3  21       19.07       26.73     11.68 o
  -1   0  22       11.68        8.03     11.70 o
   0   0  22        2.26        7.02     10.49 o
   1   0  22        3.50        5.06     11.27 o
  -1   1  22        9.63       28.27      8.20 o
   0   1  22        1.21       13.09      8.33 o
   1   1  22       24.27       29.22      8.25 o
 
